# Supplementary material for: Perceived neighborhood social cohesion and functional disability among older adults: The moderating roles of sex, physical activity, and multi-morbidity
Source: PLoS One. 2024 Jan 31;19(1):e0293016. doi: 10.1371/journal.pone.0293016 (PMC10830004; doi:10.1371/journal.pone.0293016)
Supplement: S1 Data — (XLSX) [file pone.0293016.s009.xlsx]

## Sheet: Sheet1
id	chronicLungs	asthma	depression	multimor_new	sum1	PA	comminvolment	commscore	social_cohesion_score	social_cohesion	trust	trustscore	safety	safetyscore
2417020001	0	0	0	No morbidity	0	3	27	40	44.2857	45	12	60	6	40
2410368201	0	0	0	No morbidity	0	3	33	53.3333	55.7143	53	12	60	8	60
2418015401	0	0	0	No morbidity	0	3	24	33.3333	42.8571	44	12	60	8	60
2417142701	0	0	0	No morbidity	0		16	15.5556	22.8571	30	8	33.3333	6	40
2410088701	0	0	0	No morbidity	0	3	22	28.8889	38.5714	41	9	40	10	80
2418011701	0	0	0	No morbidity	0	2	18	20	37.1429	40	12	60	10	80
2418355601	0	0	0	No morbidity	0	3	25	35.5556	40	42	10	46.6667	7	50
2418337101	0	0	0	2 or more morbidities	2	3	36	60	48.5714	48	6	20	6	40
2410556301	0	0	0	No morbidity	0	3	25	35.5556	37.1429	40	9	40	6	40
2410492601	0	0		2 or more morbidities		3	22	28.8889	34.2857	38	9	40	7	50
2410307801	0	0		2 or more morbidities		3	23	31.1111	40	42	9	40	10	80
2418009802	0	0		2 or more morbidities		3	24	33.3333	50	49	15	80	10	80
2418023401	0	0	0	2 or more morbidities		3	15	13.3333	20	28	5	13.3333	8	60
2418143401	0	0	0	No morbidity	0		9	0	20	28	11	53.3333	8	60
2418020401	0	1	0	Any one morbidity	1		19	22.2222	40	42	13	66.6667	10	80
2417291701	0	0	0	No morbidity	0		24	33.3333	42.8571	44	12	60	8	60
2418322701	0	0		2 or more morbidities		3	25	35.5556	38.5714	41	9	40	7	50
2410513301	0	0	0	No morbidity	0	3	45	80	80	70	15	80	10	80
2418104501	0	0	0	No morbidity	0	3	16	15.5556	20	28	8	33.3333	4	20
2418008001	0	0	0	Any one morbidity	1	3	17	17.7778	37.1429	40	13	66.6667	10	80
2410598101	0	0	0	No morbidity	0	3	22	28.8889	35.7143	39	9	40	8	60
2412416203	0	0		2 or more morbidities		3	15	13.3333	34.2857	38	13	66.6667	10	80
2418091401	0	0	0	Any one morbidity	1		29	44.4444	50	49	12	60	8	60
2410328902				2 or more morbidities
2410079301	0	0		2 or more morbidities		2	29	44.4444	51.4286	50	13	66.6667	8	60
2418014401	0	0	0	No morbidity	0	3	45	80			12	60
2418115401	0	0	0	No morbidity	0	1					8	33.3333	4	20
2418022601	0	0	0	No morbidity	0	3	17	17.7778	32.8571	37	12	60	8	60
2418051501	0	0	0	2 or more morbidities		2	32	51.1111	52.8571	51	12	60	7	50
2418276401	0	0	0	No morbidity	0	3	26	37.7778	37.1429	40	9	40	5	30
2410015401	0	0	0	Any one morbidity	1	3	33	53.3333	57.1429	54	11	53.3333	10	80
2418023301	0	0	0	Any one morbidity	1	3	16	15.5556	18.5714	27	3	0	8	60
2410284802	0	0		2 or more morbidities		2	29	44.4444	50	49	10	46.6667	10	80
2417421901	0	0	0	2 or more morbidities	2		13	8.88889	25.7143	32	9	40	10	80
2410513601	0	0	0	Any one morbidity	1	3	29	44.4444	57.1429	54	15	80	10	80
2410507001	0	0	0	2 or more morbidities		3	43	75.5556	72.8571	65	12	60	10	80
2410345001	0	0	0	2 or more morbidities		3	26	37.7778	47.1429	47	11	53.3333	10	80
2418205301	0	0	0	No morbidity	0	3	26	37.7778	32.8571	37	3	0	8	60
2410221401	0	0	0	No morbidity	0	3	25	35.5556	37.1429	40	9	40	6	40
2410466001	0	0	0	No morbidity	0	3	25	35.5556	51.4286	50	15	80	10	80
2410482301	0	0		2 or more morbidities		3	22	28.8889	34.2857	38	9	40	7	50
2417092901	0	0	0	No morbidity	0	3	34	55.5556	57.1429	54	10	46.6667	10	80
2410546301	0	0	0	No morbidity	0	3	24	33.3333	50	49	15	80	10	80
2417443701	0	0	0	Any one morbidity	1		9	0	4.28571	17	6	20	2	0
2418290901	0	0	0	No morbidity	0	3	31	48.8889	60	56	15	80	10	80
2418203001	0	0	0	2 or more morbidities		3	26	37.7778	50	49	13	66.6667	10	80
2410177201	0	0		2 or more morbidities			9	0	10	21	6	20	6	40
2418067101	0	0	0	No morbidity	0	3	20	24.4444	31.4286	36	9	40	7	50
2417415704	0	0	0	No morbidity	0		45	80	80	70	15	80	10	80
2418360301	0	0	0	No morbidity	0						11	53.3333	8	60
2417267501	0	0	0	No morbidity	0		35	57.7778	50	49	6	20	8	60
2418027401	0	0	0	No morbidity	0	3	38	64.4444	64.2857	59	13	66.6667	8	60
2410439501	0	0	0	No morbidity	0	3	33	53.3333	58.5714	55	12	60	10	80
2410305701	0	0	0	2 or more morbidities	3		23	31.1111	41.4286	43	12	60	8	60
2417429701	0	0	0	No morbidity	0	1	21	26.6667	32.8571	37	9	40	7	50
2418027501	0	0	0	No morbidity	0		17	17.7778	34.2857	38	13	66.6667	8	60
2410090701	0	0	0	No morbidity	0	3	32	51.1111	48.5714	48	6	20	10	80
2417309501	0	0	0	No morbidity	0	2	31	48.8889	47.1429	47	8	33.3333	8	60
2410541701	0	0		2 or more morbidities		3	31	48.8889	54.2857	52	11	53.3333	10	80
2417381101	0	0	0	No morbidity	0	3	27	40	34.2857	38	3	0	8	60
2418032701	0	0	0	No morbidity	0	3	16	15.5556	38.5714	41	15	80	10	80
2410539401	0	0	0	No morbidity	0	3	36	60	54.2857	52	6	20	10	80
2410524202	0	0	0	No morbidity	0		25	35.5556	48.5714	48	13	66.6667	10	80
2418140801	0	0	0	No morbidity	0		15	13.3333	34.2857	38	15	80	8	60
2410289601	0	0	0	No morbidity	0		21	26.6667	42.8571	44	15	80	8	60
2417425401	0	0	0	No morbidity	0	3	24	33.3333	37.1429	40	9	40	7	50
2418264301	0	0	0	No morbidity	0	3	36	60	57.1429	54	12	60	6	40
2410566701	0	0		2 or more morbidities		1	23	31.1111	35.7143	39	9	40	7	50
2410002801	0	0		2 or more morbidities			10	2.22222	25.7143	32	14	73.3333	8	60
2417423601	0	0	0	Any one morbidity	1	3					6	20	8	60
2417423502	0	0	0	No morbidity	0	3	9	0	7.14286	19	6	20	4	20
2418041401	0	0	0	No morbidity	0	3	16	15.5556	22.8571	30	8	33.3333	6	40
2410554901	0	0		2 or more morbidities		3					6	20	8	60
2410057503	0	0		2 or more morbidities		3	25	35.5556	41.4286	43	9	40	9	70
2410577801	0	0	0	No morbidity	0		18	20	27.1429	33	9	40	6	40
2410513001	0	0	0	No morbidity	0	3	45	80	75.7143	67	12	60	10	80
2418031301	0	0		2 or more morbidities		3	15	13.3333	30	35	12	60	8	60
2417105703	0	0	0	No morbidity	0	3	18	20	24.2857	31	3	0	10	80
2410564301	0	0	0	No morbidity	0	3	23	31.1111	35.7143	39	9	40	7	50
2418315901	0	0	0	No morbidity	0	3	21	26.6667	28.5714	34	5	13.3333	8	60
2418068801	0	0	0	No morbidity	0						12	60	10	80
2410554101	0	0	0	No morbidity	0	2	31	48.8889	48.5714	48	9	40	8	60
2410435001	0	0	0	2 or more morbidities		2	20	24.4444	35.7143	39	9	40	10	80
2410556401	0	0	0	No morbidity	0		28	42.2222	41.4286	43	9	40	6	40
2417143701	0	0	0	No morbidity	0	1	17	17.7778	22.8571	30	5	13.3333	8	60
2417412505	0	0	0	No morbidity	0	3	31	48.8889	50	49	10	46.6667	8	60
2410582001	0	0		2 or more morbidities		3	20	24.4444	31.4286	36	9	40	7	50
2417403801	0	0	0	No morbidity	0	2	39	66.6667	60	56	9	40	8	60
2418032303	0	0	0	No morbidity	0	3	18	20	37.1429	40	14	73.3333	8	60
2418134801	0	0	0	No morbidity	0		22	28.8889	44.2857	45	15	80	8	60
2417064001	0	0	0	2 or more morbidities	2		33	53.3333	58.5714	55	12	60	10	80
2418284501	0	0	0	No morbidity	0	3	12	6.66667	31.4286	36	14	73.3333	10	80
2410543101	0	0	0	No morbidity	0		9	0	20	28	9	40	10	80
2417090501	0	0	0	No morbidity	0	3	21	26.6667	45.7143	46	15	80	10	80
2410506501	0	0		2 or more morbidities			22	28.8889	37.1429	40	8	33.3333	10	80
2418365201	0	0		2 or more morbidities		3	15	13.3333	27.1429	33	12	60	6	40
2418152701	0	0	0	No morbidity	0	3					9	40	10	80
2417405401	0	0	0	No morbidity	0	3	30	46.6667	40	42	5	13.3333	7	50
2418039303	0	0		2 or more morbidities		3	19	22.2222	30	35	9	40	7	50
2418314601	0	0	0	No morbidity	0	3	20	24.4444	34.2857	38	10	46.6667	8	60
2410003503	0	0		2 or more morbidities		3	28	42.2222	50	49	11	53.3333	10	80
2418051401	0	0		2 or more morbidities		3	20	24.4444	24.2857	31	3	0	8	60
2410413402	0	0	0	Any one morbidity	1	3	20	24.4444	34.2857	38	9	40	9	70
2417079805	0	0	0	No morbidity	0		29	44.4444	52.8571	51	12	60	10	80
2410410602	0	0	0	No morbidity	0	3	31	48.8889	48.5714	48	7	26.6667	10	80
2418036101	0	0	0	No morbidity	0	3	29	44.4444	40	42	3	0	10	80
2410061101	0	0	0	No morbidity	0	3	45	80	80	70	15	80	10	80
2418314801	0	0	0	Any one morbidity	1	3	23	31.1111	37.1429	40	9	40	8	60
2417139601	0	0	0	No morbidity	0	3	20	24.4444	27.1429	33	3	0	10	80
2418341001	0	0	0	Any one morbidity	1	3					7	26.6667	5	30
2410403901	0	0	0	No morbidity	0	3	27	40	52.8571	51	14	73.3333	10	80
2417389301	0	0	0	No morbidity	0	3	24	33.3333	38.5714	41	12	60	5	30
2417136502	0	0	0	No morbidity	0	3	21	26.6667	32.8571	37	10	46.6667	6	40
2410149401	0	0		2 or more morbidities		3	24	33.3333	45.7143	46	12	60	10	80
2410027701	0	0	0	No morbidity	0	3	19	22.2222	34.2857	38	11	53.3333	8	60
2418315501	0	0	0	No morbidity	0	3	18	20	30	35	8	33.3333	9	70
2418296401	0	0	0	Any one morbidity	1		30	46.6667	58.5714	55	15	80	10	80
2418293701	0	0		2 or more morbidities		3	18	20	37.1429	40	12	60	10	80
2418263601	0	0	0	No morbidity	0	3	24	33.3333	50	49	15	80	10	80
2418129201	0	0	0	No morbidity	0		9	0	25.7143	32	15	80	8	60
2415552101	0	0	0	Any one morbidity	1	2	30	46.6667	52.8571	51	13	66.6667	8	60
2410028201	0	0	0	No morbidity	0	3	24	33.3333	37.1429	40	7	26.6667	9	70
2418049201	0	0	0	No morbidity	0	3	26	37.7778	45.7143	46	12	60	8	60
2418198101	0	0	0	No morbidity	0		24	33.3333	30	35	3	0	8	60
2417050601	0	0	0	Any one morbidity	1		16	15.5556	24.2857	31	7	26.6667	8	60
2410564201	0	0	0	No morbidity	0	3	22	28.8889	34.2857	38	9	40	7	50
2418036001	0	0	0	Any one morbidity	1	3	29	44.4444	57.1429	54	15	80	10	80
2418184201	0	0	0	No morbidity	0	3	36	60	60	56	12	60	8	60
2417307501	0	0	0	2 or more morbidities	2	3	25	35.5556	40	42	9	40	8	60
2410453401	0	0		2 or more morbidities		3	30	46.6667	47.1429	47	9	40	8	60
2417052201	0	0	0	Any one morbidity	1	3	45	80	80	70	15	80	10	80
2410283501	0	0	0	No morbidity	0		26	37.7778	45.7143	46	12	60	8	60
2410263202	0	0		2 or more morbidities			15	13.3333	21.4286	29	6	20	8	60
2410022401	0	0	0	No morbidity	0	3	30	46.6667	42.8571	44	8	33.3333	6	40
2410563901	0	0		2 or more morbidities			24	33.3333	37.1429	40	9	40	7	50
2418061201	0	0	0	No morbidity	0	3	17	17.7778	40	42	15	80	10	80
2410593901	0	0	0	No morbidity	0	3	25	35.5556	35.7143	39	6	20	8	60
2417110001	0	0	0	No morbidity	0		9	0	10	21	6	20	6	40
2410518401	0	1	0	Any one morbidity	1	3	34	55.5556	50	49	5	13.3333	10	80
2417362401	0	0	0	No morbidity	0	3	28	42.2222	41.4286	43	9	40	6	40
2417249701	0	0	0	No morbidity	0	3	26	37.7778	41.4286	43	9	40	8	60
2410527201	0	0	0	No morbidity	0		25	35.5556	45.7143	46	11	53.3333	10	80
2410434501	0	1	0	2 or more morbidities		3	9	0	18.5714	27	9	40	9	70
2418031902	0	0		2 or more morbidities		3	23	31.1111	41.4286	43	12	60	8	60
2418221301	0	0	0	No morbidity	0	3	30	46.6667	38.5714	41	3	0	8	60
2418202801	0	0	0	No morbidity	0	3	31	48.8889	48.5714	48	9	40	8	60
2410509201	0	0	0	No morbidity	0		23	31.1111	42.8571	44	13	66.6667	8	60
2410523701	0	0		2 or more morbidities			9	0	18.5714	27	12	60	6	40
2417377202	0	0	0	No morbidity	0	3	23	31.1111	38.5714	41	12	60	6	40
2417265701	0	0	0	No morbidity	0	3	45	80	80	70	15	80	10	80
2418100401	0	1	0	2 or more morbidities	2	3	22	28.8889	40	42	10	46.6667	10	80
2418201301	0	1	0	Any one morbidity	1	3	27	40	52.8571	51	14	73.3333	10	80
2410039901	0	0		2 or more morbidities		3	21	26.6667	37.1429	40	9	40	10	80
2410559301	0	0		2 or more morbidities		3	21	26.6667	34.2857	38	9	40	8	60
2418092901	0	0	0	No morbidity	0	3	26	37.7778	51.4286	50	14	73.3333	10	80
2410062201	0	0	0	No morbidity	0	3	24	33.3333	38.5714	41	8	33.3333	9	70
2410526001	0	0	0	No morbidity	0		27	40	51.4286	50	15	80	8	60
2418322501	0	0	0	2 or more morbidities		3	29	44.4444	50	49	10	46.6667	10	80
2418296301	0	0	0	No morbidity	0	3	27	40	52.8571	51	14	73.3333	10	80
2418168201	0	0	0	2 or more morbidities		3	22	28.8889	38.5714	41	11	53.3333	8	60
2417019201	0	0	0	No morbidity	0	3	27	40	40	42	7	26.6667	8	60
2417093902	0	0	0	No morbidity	0	3	34	55.5556	60	56	12	60	10	80
2410234402	0	0		2 or more morbidities		3	27	40	45.7143	46	11	53.3333	8	60
2418301801	0	0	0	No morbidity	0	3	26	37.7778	51.4286	50	14	73.3333	10	80
2410261701	0	0	0	No morbidity	0		33	53.3333	40	42	3	0	6	40
2410358801	0	0	0	2 or more morbidities							9	40	8	60
2410275401	0	0	0	No morbidity	0		18	20	38.5714	41	15	80	8	60
2418058001	0	0	0	No morbidity	0	2	37	62.2222	60	56	11	53.3333	8	60
2417123101	0	0	0	No morbidity	0	3	19	22.2222	30	35	6	20	10	80
2417313902	0	0	0	No morbidity	0	3	27	40	45.7143	46	9	40	10	80
2418075701	0	0	0	2 or more morbidities		3	35	57.7778	60	56	11	53.3333	10	80
2410569901	0	0	0	No morbidity	0	3	31	48.8889	45.7143	46	9	40	6	40
2410334701	0	0		2 or more morbidities		3	19	22.2222	34.2857	38	9	40	10	80
2418236101	0	0	0	No morbidity	0		9	0	10	21	6	20	6	40
2417064201	0	0	0	No morbidity	0	3	18	20	31.4286	36	8	33.3333	10	80
2417149701	0	0	0	No morbidity	0		45	80	80	70	15	80	10	80
2418131201	0	0	0	No morbidity	0	3	19	22.2222	25.7143	32	3	0	10	80
2418177501	0	1	0	2 or more morbidities	3	3	19	22.2222	28.5714	34	7	26.6667	8	60
2418153301	0	0	0	No morbidity	0		28	42.2222	47.1429	47	11	53.3333	8	60
2417249801				2 or more morbidities
2418327801	0	0	0	No morbidity	0	1	24	33.3333	37.1429	40	9	40	7	50
2418059201	0	0	0	Any one morbidity	1	3					12	60	6	40
2410495301	0	0	0	2 or more morbidities	2	3	23	31.1111	35.7143	39	9	40	7	50
2410329302	0	0		2 or more morbidities		3	21	26.6667	32.8571	37	6	20	10	80
2410413501	0	0		2 or more morbidities		3	14	11.1111	24.2857	31	9	40	8	60
2418216701	0	0	0	Any one morbidity	1	3	30	46.6667	44.2857	45	9	40	6	40
2410595101	0	0	0	No morbidity	0	3	23	31.1111	38.5714	41	10	46.6667	8	60
2418251801	0	0	0	No morbidity	0	3	25	35.5556	50	49	14	73.3333	10	80
2410507404	0	0	0	No morbidity	0	2	25	35.5556	51.4286	50	15	80	10	80
2410571401	0	0	0	No morbidity	0	3	23	31.1111	37.1429	40	10	46.6667	7	50
2417343610	0	0	0	No morbidity	0	3	27	40	41.4286	43	6	20	10	80
2418039901	0	0	0	2 or more morbidities	2	3	15	13.3333	25.7143	32	9	40	8	60
2417326101	0	0	0	No morbidity	0	3	36	60	52.8571	51	6	20	9	70
2417118001	0	0	0	No morbidity	0	3	36	60	45.7143	46	6	20	4	20
2410411301	0	0	0	Any one morbidity	1		9	0	21.4286	29	12	60	8	60
2417249501	0	0	0	No morbidity	0	3	33	53.3333	50	49	6	20	10	80
2410245901	0	0	0	Any one morbidity	1	3	12	6.66667	24.2857	31	12	60	7	50
2410111402	0	0	0	No morbidity	0	3	21	26.6667	40	42	11	53.3333	10	80
2410442701	0	0	0	No morbidity	0	3	31	48.8889	51.4286	50	9	40	10	80
2410479701	0	0	0	No morbidity	0	3	21	26.6667			5	13.3333
2418046501	0	0	0	No morbidity	0	3	18	20	38.5714	41	13	66.6667	10	80
2410504601	0	0	0	No morbidity	0	3	28	42.2222	50	49	11	53.3333	10	80
2410565301	0	0		2 or more morbidities		3	22	28.8889	40	42	10	46.6667	10	80
2418020901	0	0	0	No morbidity	0	3	25	35.5556	50	49	14	73.3333	10	80
2418200501	0	0	0	No morbidity	0	3	29	44.4444	48.5714	48	9	40	10	80
2410248401	0	0	0	No morbidity	0	3	28	42.2222	52.8571	51	15	80	8	60
2410232402	0	0		2 or more morbidities		3	34	55.5556	58.5714	55	13	66.6667	8	60
2410526101	0	0	0	No morbidity	0		36	60	60	56	10	46.6667	10	80
2410576501	0	0	0	No morbidity	0	3	9	0	15.7143	25	6	20	10	80
2417417102	0	0	0	No morbidity	0	3	14	11.1111	34.2857	38	14	73.3333	10	80
2417313201	0	0	0	No morbidity	0	3	30	46.6667	44.2857	45	6	20	9	70
2410458001	0	0	0	No morbidity	0	3	29	44.4444	57.1429	54	15	80	10	80
2410242501	0	0	0	Any one morbidity	1	3	30	46.6667	51.4286	50	12	60	8	60
2410597501	0	0	0	Any one morbidity	1	3	22	28.8889	35.7143	39	10	46.6667	7	50
2418148002	0	0		2 or more morbidities							6	20	7	50
2410404201	0	0	0	2 or more morbidities	3		25	35.5556	44.2857	45	12	60	8	60
2418347801	0	0	0	Any one morbidity	1	3	15	13.3333	22.8571	30	9	40	6	40
2418107101	0	0	0	2 or more morbidities			9	0	14.2857	24	7	26.6667	8	60
2410482501	0	0	0	No morbidity	0	3	21	26.6667	32.8571	37	9	40	7	50
2410359701	0	0	0	No morbidity	0	3	19	22.2222	28.5714	34	9	40	6	40
2418155701	0	0	0	No morbidity	0						6	20	8	60
2410372204	0	0	0	2 or more morbidities		3	9	0	10	21	3	0	9	70
2417190301	0	0	0	No morbidity	0	3	22	28.8889	40	42	12	60	8	60
2418329101	0	0	0	No morbidity	0	3	22	28.8889	34.2857	38	10	46.6667	6	40
2417022003	0	0	0	No morbidity	0	3	22	28.8889	35.7143	39	10	46.6667	7	50
2417307002	0	0	0	No morbidity	0		10	2.22222	11.4286	22	6	20	6	40
2410481001	0	0	0	No morbidity	0	3	21	26.6667	35.7143	39	12	60	6	40
2418263401	0	0	0	Any one morbidity	1	3	24	33.3333	48.5714	48	14	73.3333	10	80
2417051601	0	0	0	No morbidity	0	3	22	28.8889	34.2857	38	9	40	7	50
2417050001	0	0	0	No morbidity	0	3	12	6.66667	22.8571	30	12	60	6	40
2417406801	0	0	0	No morbidity	0	3	17	17.7778	31.4286	36	9	40	10	80
2410426501	0	0	0	No morbidity	0	3	31	48.8889	54.2857	52	13	66.6667	8	60
2410097501	0	0	0	No morbidity	0	3	41	71.1111	70	63	12	60	10	80
2418209501	0	0	0	No morbidity	0	2	30	46.6667	48.5714	48	8	33.3333	10	80
2418040601	0	0	0	No morbidity	0	3	22	28.8889	31.4286	36	8	33.3333	6	40
2417102001	0	0	0	No morbidity	0	3	27	40	42.8571	44	10	46.6667	7	50
2417344001	0	0	0	No morbidity	0	3	26	37.7778	32.8571	37	3	0	8	60
2417133102				2 or more morbidities
2410514001	0	0	0	No morbidity	0	3	32	51.1111	60	56	14	73.3333	10	80
2410547201	0	0	0	Any one morbidity	1		29	44.4444	57.1429	54	15	80	10	80
2417441501	0	0	0	No morbidity	0		24	33.3333	35.7143	39	9	40	6	40
2418322801	0	0	0	Any one morbidity	1	3	22	28.8889	41.4286	43	14	73.3333	7	50
2418338402	0	0		2 or more morbidities		3	38	64.4444	57.1429	54	6	20	10	80
2410559101	0	0		2 or more morbidities		3	22	28.8889	38.5714	41	10	46.6667	9	70
2410068101	0	0		2 or more morbidities		3	26	37.7778	42.8571	44	9	40	9	70
2418014901	0	0	0	2 or more morbidities	3	3	18	20	41.4286	43	15	80	10	80
2412816501	0	0		2 or more morbidities		3	28	42.2222	48.5714	48	12	60	8	60
2418301601	0	0	0	No morbidity	0	3	23	31.1111	47.1429	47	14	73.3333	10	80
2417429901	0	0	0	No morbidity	0	3	21	26.6667	34.2857	38	8	33.3333	9	70
2410284602	0	0		2 or more morbidities			29	44.4444	47.1429	47	10	46.6667	8	60
2417109903				2 or more morbidities
2410392201	0	0	0	No morbidity	0	3	31	48.8889	38.5714	41	4	6.66667	6	40
2418053801	0	0		2 or more morbidities			28	42.2222	48.5714	48	12	60	8	60
2410059001	0	0		2 or more morbidities		3	45	80	80	70	15	80	10	80
2417297701	0	0	0	No morbidity	0	3	33	53.3333	55.7143	53	12	60	8	60
2417032901	0	0	0	No morbidity	0	3	24	33.3333	38.5714	41	8	33.3333	9	70
2417428102	0	0	0	No morbidity	0	3	19	22.2222	22.8571	30	6	20	5	30
2418173902	0	0		2 or more morbidities			9	0	25.7143	32	15	80	8	60
2418054801	0	0	0	No morbidity	0	3	17	17.7778	22.8571	30	3	0	10	80
2417013701	0	0	0	Any one morbidity	1	2	37	62.2222	62.8571	58	13	66.6667	8	60
2417233502	0	0	0	No morbidity	0	3	29	44.4444	50	49	12	60	8	60
2417047701	0	0	0	No morbidity	0	3	25	35.5556	50	49	14	73.3333	10	80
2418135101	0	0	0	No morbidity	0		15	13.3333	34.2857	38	15	80	8	60
2410085702	0	0	0	No morbidity	0	2	33	53.3333	55.7143	53	12	60	8	60
2417240202	0	0	0	No morbidity	0	3	28	42.2222	38.5714	41	3	0	10	80
2410573001	0	0	0	2 or more morbidities		3	22	28.8889	34.2857	38	9	40	7	50
2410329401	0	0		2 or more morbidities		3	17	17.7778	22.8571	30	3	0	10	80
2410576101	0	0	0	No morbidity	0	1	9	0	15.7143	25	6	20	10	80
2417042701	0	0	0	No morbidity	0	3	25	35.5556	44.2857	45	10	46.6667	10	80
2418026201	0	0	0	2 or more morbidities	2	3	19	22.2222	30	35	9	40	7	50
2417085801	0	0	0	No morbidity	0	2	37	62.2222	60	56	12	60	7	50
2410083301	0	0	0	No morbidity	0	3	29	44.4444	52.8571	51	12	60	10	80
2410144301	0	0	0	2 or more morbidities		3	15	13.3333	21.4286	29	4	6.66667	10	80
2417122901	0	0	0	No morbidity	0		35	57.7778	57.1429	54	9	40	10	80
2410301301	0	0	0	No morbidity	0		35	57.7778	47.1429	47	4	6.66667	8	60
2410360601	0	0	0	2 or more morbidities		3	26	37.7778	45.7143	46	10	46.6667	10	80
2418242701	0	0	0	No morbidity	0	3	28	42.2222	41.4286	43	9	40	6	40
2410590601	0	0	0	No morbidity	0	3	24	33.3333	44.2857	45	14	73.3333	7	50
2418259501	0	0	0	2 or more morbidities		3	23	31.1111	41.4286	43	12	60	8	60
2418300801	0		0	2 or more morbidities
2417132004				2 or more morbidities
2410567701	0	0	0	No morbidity	0	3	19	22.2222	31.4286	36	7	26.6667	10	80
2417419901	0	0	0	No morbidity	0		33	53.3333	54.2857	52	9	40	10	80
2410089401	0	0	0	No morbidity	0	2	9	0	24.2857	31	12	60	10	80
2417447401	0	0	0	No morbidity	0	3	26	37.7778	41.4286	43	10	46.6667	7	50
2410146401	0	0		2 or more morbidities		3	25	35.5556	38.5714	41	7	26.6667	9	70
2418056601	0	0	0	No morbidity	0	3	23	31.1111	41.4286	43	12	60	8	60
2417077602	0	0	0	No morbidity	0	3	23	31.1111	37.1429	40	7	26.6667	10	80
2418031501	0	0	0	Any one morbidity	1	3	18	20	32.8571	37	11	53.3333	8	60
2410512103	0	0		2 or more morbidities		3	36	60	61.4286	57	11	53.3333	10	80
2410558101	0	0	0	No morbidity	0	3	16	15.5556	28.5714	34	11	53.3333	7	50
2418024702	0	0		2 or more morbidities			15	13.3333	30	35	12	60	8	60
2418008901	0	0		2 or more morbidities		3	24	33.3333	40	42	8	33.3333	10	80
2417347601	0	0	0	No morbidity	0	3	19	22.2222	40	42	14	73.3333	9	70
2418330201	0	0	0	No morbidity	0	3	25	35.5556	35.7143	39	6	20	8	60
2410021501	0	0	0	No morbidity	0	3	32	51.1111	48.5714	48	9	40	7	50
2417124001	0	0	0	No morbidity	0	3	20	24.4444	37.1429	40	12	60	8	60
2418177101	0	0	0	No morbidity	0	3	19	22.2222	24.2857	31	5	13.3333	7	50
2418325401	0	0	0	No morbidity	0	3	21	26.6667	32.8571	37	9	40	7	50
2410302801	0	0	0	No morbidity	0	3	26	37.7778	30	35	5	13.3333	4	20
2417409501	0	1	0	Any one morbidity	1		9	0	24.2857	31	12	60	10	80
2410590501	0	0	0	No morbidity	0	3	25	35.5556	45.7143	46	14	73.3333	7	50
2417225801	0	0	0	No morbidity	0		24	33.3333	40	42	10	46.6667	8	60
2410100601	0	0		2 or more morbidities		3	33	53.3333	57.1429	54	11	53.3333	10	80
2417190101	0	0	0	No morbidity	0	3	27	40	41.4286	43	8	33.3333	8	60
2418049101	0	0	0	No morbidity	0	3	16	15.5556	25.7143	32	8	33.3333	8	60
2410595901	0	0	0	No morbidity	0	3	25	35.5556	37.1429	40	9	40	6	40
2417354404	0	0	0	No morbidity	0		17	17.7778	27.1429	33	10	46.6667	6	40
2418129101	0	0	0	Any one morbidity	1	3	39	66.6667	67.1429	61	14	73.3333	8	60
2418238001	0	0	0	No morbidity	0	3	32	51.1111	52.8571	51	11	53.3333	8	60
2418086101	0	0	0	No morbidity	0		32	51.1111	47.1429	47	7	26.6667	8	60
2418060801	0	0	0	No morbidity	0	3	20	24.4444	44.2857	45	15	80	10	80
2418302301	0	0	0	No morbidity	0	3	22	28.8889	44.2857	45	13	66.6667	10	80
2418116501	0	0	0	Any one morbidity	1	3	24	33.3333	32.8571	37	5	13.3333	8	60
2418283101	0	0	0	2 or more morbidities		3	38	64.4444	70	63	15	80	10	80
2418149401	0	0	0	No morbidity	0		15	13.3333	27.1429	33	10	46.6667	8	60
2418367601	0	0	0	No morbidity	0		25	35.5556	35.7143	39	5	13.3333	9	70
2417387201	0	0	0	Any one morbidity	1	3	17	17.7778	38.5714	41	14	73.3333	10	80
2418056901	0	0	0	No morbidity	0	3	20	24.4444	27.1429	33	5	13.3333	8	60
2410482201	0	0	0	Any one morbidity	1	3	22	28.8889	34.2857	38	9	40	7	50
2410019201	0	0		2 or more morbidities		3	22	28.8889	35.7143	39	10	46.6667	7	50
2410495801	0	0	0	2 or more morbidities		3	22	28.8889	40	42	13	66.6667	7	50
2411003901	0	0		2 or more morbidities			22	28.8889	40	42	12	60	8	60
2410190901	0	0	0	Any one morbidity	1	3	30	46.6667	47.1429	47	7	26.6667	10	80
2418238801	0	0	0	2 or more morbidities		3	12	6.66667	24.2857	31	12	60	7	50
2418296101	0	0	0	No morbidity	0	2	21	26.6667	27.1429	33	8	33.3333	4	20
2418062101	0	0	0	No morbidity	0	2	38	64.4444	62.8571	58	12	60	8	60
2417253601	0	0	0	No morbidity	0	2	23	31.1111	30	35	4	6.66667	8	60
2418288603	0	0	0	No morbidity	0	3	19	22.2222	30	35	8	33.3333	8	60
2418209201	0	0	0	No morbidity	0	2	32	51.1111	47.1429	47	6	20	9	70
2410443501	0	0		2 or more morbidities			33	53.3333	62.8571	58	15	80	10	80
2418257101	0	0	0	Any one morbidity	1	3	31	48.8889	45.7143	46	9	40	6	40
2418276801	0	0	0	No morbidity	0	3	26	37.7778	42.8571	44	12	60	6	40
2418146201	0	0	0	No morbidity	0		20	24.4444	37.1429	40	12	60	8	60
2410501501	0	0	0	No morbidity	0	3	35	57.7778	55.7143	53	11	53.3333	7	50
2418284801	0	0	0	No morbidity	0	2	27	40	45.7143	46	9	40	10	80
2410575201	0	0	0	No morbidity	0	3	25	35.5556	35.7143	39	8	33.3333	6	40
2410440501	0	0		2 or more morbidities		3	36	60	58.5714	55	11	53.3333	8	60
2417028501	0	0	0	No morbidity	0	3	16	15.5556	34.2857	38	12	60	10	80
2418231501	0	0	0	No morbidity	0	3	36	60	60	56	12	60	8	60
2410541301	0	0	0	No morbidity	0		16	15.5556	32.8571	37	11	53.3333	10	80
2417068003	0	0	0	No morbidity	0	3	21	26.6667	35.7143	39	12	60	6	40
2410600001	0	0		2 or more morbidities		3	21	26.6667	32.8571	37	7	26.6667	9	70
2411004501	0	0		2 or more morbidities		3	10	2.22222	20	28	12	60	6	40
2410568601	0	0	0	No morbidity	0	2					6	20
2410221901	0	0	0	No morbidity	0	3	27	40	44.2857	45	12	60	6	40
2418268801	0	0	0	No morbidity	0	3	22	28.8889	47.1429	47	15	80	10	80
2410486001	0	0	0	No morbidity	0	3	24	33.3333	37.1429	40	8	33.3333	8	60
2418123701	0	0	0	2 or more morbidities	2	3	22	28.8889	37.1429	40	8	33.3333	10	80
2418291001	0	0	0	No morbidity	0	3					13	66.6667	10	80
2417035201	0	0	0	Any one morbidity	1		21	26.6667	42.8571	44	15	80	8	60
2410595602	0	0	0	No morbidity	0	3	23	31.1111	35.7143	39	10	46.6667	6	40
2418215501	0	0	0	2 or more morbidities		3	35	57.7778	48.5714	48	5	13.3333	8	60
2418295501	0	0	0	No morbidity	0	3	27	40	34.2857	38	3	0	8	60
2418080601	0	0	0	No morbidity	0	2	45	80	62.8571	58	3	0	10	80
2418225001	0	0	0	No morbidity	0	3	27	40	38.5714	41	4	6.66667	10	80
2410074501	0	0	0	No morbidity	0	3	36	60	60	56	10	46.6667	10	80
2410494301	0	0		2 or more morbidities		3	26	37.7778	41.4286	43	10	46.6667	7	50
2418148001	0	0	0	2 or more morbidities	2	3	18	20	25.7143	32	7	26.6667	7	50
2418231201	0	0		2 or more morbidities		3	36	60	51.4286	50	6	20	8	60
2410593001	0	0		2 or more morbidities		3	22	28.8889	37.1429	40	12	60	6	40
2410145801	0	0	0	No morbidity	0	3	45	80	62.8571	58	3	0	10	80
2410329101	0	0	0	2 or more morbidities		3	18	20	24.2857	31	4	6.66667	9	70
2418056401	0	0	0	No morbidity	0	3	17	17.7778	32.8571	37	12	60	8	60
2417111301	0	1	0	Any one morbidity	1	3	27	40	30	35	3	0	5	30
2418344201	0	0	0	No morbidity	0		13	8.88889	20	28	9	40	6	40
2417207601	0	0	0	No morbidity	0	3	25	35.5556	35.7143	39	6	20	8	60
2418219001	0	0	0	No morbidity	0	3	23	31.1111	44.2857	45	12	60	10	80
2410359903				2 or more morbidities
2418365901	0	0		2 or more morbidities		3	20	24.4444	30	35	6	20	9	70
2410048001	0	0	0	No morbidity	0	3	27	40	38.5714	41	8	33.3333	6	40
2410473901	0	0	0	2 or more morbidities		2	32	51.1111	52.8571	51	11	53.3333	8	60
2410338201	0	0		2 or more morbidities			17	17.7778	31.4286	36	9	40	10	80
2418282101	0	0	0	No morbidity	0	3	35	57.7778	57.1429	54	11	53.3333	8	60
2410562401	0	0		2 or more morbidities		3	25	35.5556	38.5714	41	9	40	7	50
2418322601	0	0	0	2 or more morbidities	2	3	18	20	27.1429	33	9	40	6	40
2410130501	0	0	0	2 or more morbidities			33	53.3333	54.2857	52	9	40	10	80
2410436001	0	0	0	No morbidity	0	3	36	60	60	56	12	60	8	60
2418301101	0	0	0	No morbidity	0	3	31	48.8889	60	56	15	80	10	80
2417397901	0	0	0	No morbidity	0	1	19	22.2222	30	35	8	33.3333	8	60
2410105904	0	0		2 or more morbidities		2	35	57.7778	57.1429	54	11	53.3333	8	60
2418046001	0	0	0	2 or more morbidities		3	23	31.1111	37.1429	40	8	33.3333	9	70
2417272603	0	0	0	No morbidity	0	3	36	60	60	56	12	60	8	60
2418258101	0	0	0	No morbidity	0		25	35.5556	41.4286	43	12	60	6	40
2417310103	0	1	0	Any one morbidity	1		45	80	80	70	15	80	10	80
2410081303	0	0		2 or more morbidities		2	30	46.6667	45.7143	46	13	66.6667	3	10
2410076801	0	0	0	No morbidity	0		29	44.4444	52.8571	51	12	60	10	80
2410091301	0	0	0	No morbidity	0	3	29	44.4444	50	49	10	46.6667	10	80
2410551507	0	0	0	No morbidity	0	3	45	80	80	70	15	80	10	80
2410593801	0	0	0	No morbidity	0	3	23	31.1111	35.7143	39	9	40	7	50
2410595401	0	0	0	No morbidity	0	3	23	31.1111	37.1429	40	10	46.6667	7	50
2410571702	0	0		2 or more morbidities		3	22	28.8889	34.2857	38	9	40	7	50
2410451801	0	0		2 or more morbidities		2	33	53.3333	51.4286	50	10	46.6667	7	50
2410460501	0	0		2 or more morbidities		3	22	28.8889	47.1429	47	15	80	10	80
2418054501	0	0	0	2 or more morbidities		3	24	33.3333	44.2857	45	11	53.3333	10	80
2418118302	0	0		2 or more morbidities		3	28	42.2222	47.1429	47	11	53.3333	8	60
2418048701	0	0	0	No morbidity	0	3	30	46.6667	45.7143	46	11	53.3333	5	30
2410254901	0	0	0	No morbidity	0		9	0	12.8571	23	8	33.3333	6	40
2418173701	0	0	0	2 or more morbidities			12	6.66667	18.5714	27	7	26.6667	8	60
2410279101	0	1	0	Any one morbidity	1		27	40	51.4286	50	15	80	8	60
2418287801	0	0	0	Any one morbidity	1	3	27	40	41.4286	43	12	60	4	20
2418092001	0	0	0	No morbidity	0	3	34	55.5556	40	42	4	6.66667	4	20
2418077101	0	0		2 or more morbidities		3	21	26.6667	38.5714	41	11	53.3333	9	70
2417163503	0	0	0	No morbidity	0	3	33	53.3333	55.7143	53	12	60	8	60
2410562901	0	0	0	No morbidity	0	3	24	33.3333	37.1429	40	9	40	7	50
2418027801	0	0	0	No morbidity	0	3	21	26.6667	28.5714	34	3	0	10	80
2418137801	0	0	0	Any one morbidity	1	3	30	46.6667	52.8571	51	11	53.3333	10	80
2410370101	0	0		2 or more morbidities		3	27	40	31.4286	36	3	0	6	40
2410595301	0	0	0	No morbidity	0	3	24	33.3333	37.1429	40	9	40	7	50
2417157602	0	0	0	No morbidity	0	3	32	51.1111	57.1429	54	12	60	10	80
2418013101	0	0	0	Any one morbidity	1	3	15	13.3333	28.5714	34	11	53.3333	8	60
2418240901	0	0		2 or more morbidities		3	25	35.5556	37.1429	40	5	13.3333	10	80
2418098501	0	0	0	No morbidity	0	2	20	24.4444	32.8571	37	9	40	8	60
2417424101	0	0	0	Any one morbidity	1	3	9	0	14.2857	24	6	20	9	70
2418341101	0	0	0	No morbidity	0	3	22	28.8889					7	50
2418081101	0	1	0	2 or more morbidities	3	3	12	6.66667	20	28	8	33.3333	8	60
2410518101	0	0	0	No morbidity	0	3	35	57.7778	54.2857	52	11	53.3333	6	40
2410573501	0	0	0	No morbidity	0	3	26	37.7778	37.1429	40	8	33.3333	6	40
2417406701	0	0	0	No morbidity	0	3	35	57.7778	62.8571	58	13	66.6667	10	80
2418132701	0	0	0	No morbidity	0	3	15	13.3333	27.1429	33	9	40	9	70
2418008801	0	0	0	Any one morbidity	1		23	31.1111	41.4286	43	12	60	8	60
2418271801	0	0	0	No morbidity	0		29	44.4444	50	49	12	60	8	60
2418224401	0	0	0	2 or more morbidities		2	27	40	50	49	12	60	10	80
2418021001	0	0	1	2 or more morbidities	3		14	11.1111	35.7143	39	15	80	10	80
2417457501	0	0	0	No morbidity	0	3	25	35.5556	40	42	10	46.6667	7	50
2418155601	0	0	0	Any one morbidity	1		9	0	17.1429	26	11	53.3333	6	40
2417146801	0	0	0	No morbidity	0	3	28	42.2222	41.4286	43	6	20	9	70
2417362301	0	0	0	No morbidity	0	3	24	33.3333	44.2857	45	11	53.3333	10	80
2410495601	0	0	0	Any one morbidity	1	3	23	31.1111	44.2857	45	14	73.3333	8	60
2410191001	0	0	0	No morbidity	0		13	8.88889	17.1429	26	3	0	10	80
2418016101	0	0	0	No morbidity	0	3	19	22.2222	31.4286	36	9	40	8	60
2410284001	0	0	0	2 or more morbidities		3	20	24.4444	27.1429	33	5	13.3333	8	60
2418179901	0	0	0	Any one morbidity	1	3	20	24.4444	28.5714	34	6	20	8	60
2418085901	0	0	0	Any one morbidity	1		17	17.7778	28.5714	34	8	33.3333	9	70
2410506701	0	0		2 or more morbidities		3	33	53.3333	52.8571	51	8	33.3333	10	80
2418280709	0	0		2 or more morbidities		3	30	46.6667	50	49	11	53.3333	8	60
2418144101	0	0	0	No morbidity	0	3	35	57.7778	60	56	11	53.3333	10	80
2418112801	0	0	0	Any one morbidity	1						9	40	8	60
2410005201	0	0	0	2 or more morbidities	2	3	32	51.1111	55.7143	53	11	53.3333	10	80
2417023101	0	0	0	No morbidity	0	3	28	42.2222	47.1429	47	9	40	10	80
2418213801	0	0	0	2 or more morbidities	3	3	26	37.7778	37.1429	40	6	20	8	60
2418085701	0	0	0	No morbidity	0	2	34	55.5556	51.4286	50	7	26.6667	9	70
2418320501	0	0	0	No morbidity	0	3	26	37.7778	42.8571	44	9	40	9	70
2418189401	0	0	0	No morbidity	0	3	36	60	52.8571	51	7	26.6667	8	60
2417011701	0	0	0	No morbidity	0	2	33	53.3333	55.7143	53	12	60	8	60
2418209102	0	0		2 or more morbidities			31	48.8889	48.5714	48	8	33.3333	9	70
2418100804	0	0	0	No morbidity	0	3	27	40	44.2857	45	10	46.6667	8	60
2418237401	0	0	0	2 or more morbidities		3	28	42.2222	50	49	14	73.3333	7	50
2410332201	0	0		2 or more morbidities		3	27	40	52.8571	51	14	73.3333	10	80
2417139402	0	0	0	No morbidity	0	2	32	51.1111	41.4286	43	7	26.6667	4	20
2418086701	0	0		2 or more morbidities			18	20	22.8571	30	6	20	6	40
2417369802	0	0	0	No morbidity	0	3	25	35.5556	40	42	8	33.3333	9	70
2410596901	0	0	0	2 or more morbidities		3	25	35.5556	44.2857	45	13	66.6667	7	50
2417106401	0	0	0	No morbidity	0		9	0	22.8571	30	15	80	6	40
2417179501	0	0	0	No morbidity	0	2	36	60	61.4286	57	13	66.6667	8	60
2410034501	0	0	0	No morbidity	0	2	38	64.4444	64.2857	59	13	66.6667	8	60
2418327901	0	0	0	No morbidity	0	3	22	28.8889	34.2857	38	9	40	7	50
2417043001	0	0	0	No morbidity	0	3	27	40	47.1429	47	10	46.6667	10	80
2410581101	0	0	0	No morbidity	0	3	33	53.3333	42.8571	44	9	40	2	0
2410162401	0	0		2 or more morbidities			19	22.2222	28.5714	34	8	33.3333	7	50
2410088401	0	0	0	No morbidity	0	3	30	46.6667	50	49	11	53.3333	8	60
2417136901	0	0	0	2 or more morbidities	2		16	15.5556	18.5714	27	3	0	8	60
2418129701	1	0	0	Any one morbidity	1	3	26	37.7778	45.7143	46	12	60	8	60
2418146104	0	0		2 or more morbidities			9	0	12.8571	23	6	20	8	60
2417137602	0	0	0	No morbidity	0		9	0	10	21	6	20	6	40
2418353801	0	0	0	2 or more morbidities		3	26	37.7778	52.8571	51	15	80	10	80
2418044701	0	0	0	No morbidity	0	2	39	66.6667	61.4286	57	12	60	6	40
2410583001	0	0	0	No morbidity	0	3	23	31.1111	34.2857	38	7	26.6667	8	60
2418200201	0	0	0	No morbidity	0	3	22	28.8889	41.4286	43	11	53.3333	10	80
2410249801	0	0	0	No morbidity	0	3	23	31.1111	37.1429	40	7	26.6667	10	80
2417135801	0	0	0	No morbidity	0		34	55.5556	57.1429	54	12	60	8	60
2418328303	0	0		2 or more morbidities		3	26	37.7778	38.5714	41	9	40	6	40
2417330401	0	0	0	No morbidity	0	3	31	48.8889	47.1429	47	6	20	10	80
2411005601	0	0	0	No morbidity	0	3	23	31.1111	48.5714	48	15	80	10	80
2410541403	0	0	0	No morbidity	0	3	38	64.4444	61.4286	57	10	46.6667	9	70
2418093101	0	0	0	2 or more morbidities		3	27	40	52.8571	51	14	73.3333	10	80
2417133503	0	0	0	No morbidity	0		23	31.1111	41.4286	43	12	60	8	60
2417217901	0	0	0	Any one morbidity	1	3	27	40	41.4286	43	9	40	7	50
2417135903	0	0	0	No morbidity	0		36	60	60	56	12	60	8	60
2410596101	0	0	0	No morbidity	0	3	21	26.6667			11	53.3333
2418027201	0	0	0	Any one morbidity	1		9	0	25.7143	32	15	80	8	60
2417107801	0	0	0	No morbidity	0		45	80	62.8571	58	3	0	10	80
2418112701	0	0	0	Any one morbidity	1		9	0	8.57143	20	3	0	8	60
2417165801	0	0	0	No morbidity	0		15	13.3333	34.2857	38	15	80	8	60
2410526601	0	0	0	No morbidity	0	3	37	62.2222	64.2857	59	12	60	10	80
2417132203				2 or more morbidities
2418242601	0	0	0	No morbidity	0	3					9	40	6	40
2410299301	0	0	0	No morbidity	0	3	24	33.3333	32.8571	37	5	13.3333	8	60
2418315301	0	0	0	No morbidity	0	3	24	33.3333	40	42	10	46.6667	8	60
2418083803	0	0		2 or more morbidities		2	25	35.5556	37.1429	40	9	40	6	40
2410043901	0	0	0	Any one morbidity	1		18	20	41.4286	43	15	80	10	80
2417125901	0	0	0	No morbidity	0		23	31.1111	37.1429	40	7	26.6667	10	80
2410187806	0	0	0	No morbidity	0	3	35	57.7778	55.7143	53	12	60	6	40
2418045801	0	0	0	No morbidity	0	2	31	48.8889	51.4286	50	13	66.6667	6	40
2410337302	0	0	0	2 or more morbidities		3	31	48.8889	48.5714	48	9	40	8	60
2410357301	0	0	0	No morbidity	0	1	24	33.3333	42.8571	44	12	60	8	60
2410426101	0	0		2 or more morbidities		3	30	46.6667	51.4286	50	12	60	8	60
2418031401	0	0	0	2 or more morbidities	2	3	22	28.8889	40	42	12	60	8	60
2410285101	0	0		2 or more morbidities		2	28	42.2222	45.7143	46	9	40	9	70
2418147301	0	0	0	No morbidity	0	3	23	31.1111	40	42	15	80	4	20
2410337101	0	0	0	No morbidity	0	3	33	53.3333	58.5714	55	12	60	10	80
2410128701	0	0		2 or more morbidities			17	17.7778	22.8571	30	3	0	10	80
2417355501	0	0	0	No morbidity	0	3	23	31.1111	38.5714	41	12	60	6	40
2410558602	0	0		2 or more morbidities		3	20	24.4444	30	35	9	40	6	40
2418294601	0	0	0	No morbidity	0	3	26	37.7778	40	42	6	20	10	80
2410262901	0	0	1	2 or more morbidities	4		28	42.2222	32.8571	37	3	0	6	40
2417111705	0	0	0	No morbidity	0	3	22	28.8889	34.2857	38	9	40	7	50
2410057901	0	0		2 or more morbidities		3	18	20	25.7143	32	8	33.3333	6	40
2410268204	0	0		2 or more morbidities			22	28.8889	44.2857	45	15	80	8	60
2410096301	0	0	0	No morbidity	0	3	30	46.6667	45.7143	46	10	46.6667	6	40
2410404801	0	0		2 or more morbidities			24	33.3333	42.8571	44	12	60	8	60
2417110101	0	0	0	No morbidity	0	3	13	8.88889	20	28	9	40	6	40
2410053602	0	0		2 or more morbidities		3	18	20	30	35	10	46.6667	7	50
2410054401	0	0	0	No morbidity	0	3	30	46.6667	45.7143	46	9	40	7	50
2417289801	0	0	0	No morbidity	0	3	29	44.4444	40	42	5	13.3333	8	60
2418210101	0	0	0	No morbidity	0		9	0	11.4286	22	7	26.6667	6	40
2410245501	0	0	0	No morbidity	0	3	37	62.2222	62.8571	58	11	53.3333	10	80
2410548601	0	1		2 or more morbidities		3	33	53.3333	55.7143	53	10	46.6667	10	80
2418265201	0	0	0	No morbidity	0		17	17.7778	17.1429	26	3	0	6	40
2418003701	0	0	0	No morbidity	0	3	37	62.2222	64.2857	59	12	60	10	80
2410583401	0	0	0	No morbidity	0	3	22	28.8889	34.2857	38	8	33.3333	8	60
2410556901	0	0	0	No morbidity	0	3	25	35.5556	38.5714	41	10	46.6667	6	40
2410554601	0	0	0	Any one morbidity	1	2	13	8.88889	25.7143	32	9	40	10	80
2418098701	0	0	0	Any one morbidity	1	3	24	33.3333	38.5714	41	9	40	8	60
2410592401	0	0	0	Any one morbidity	1	3	21	26.6667	41.4286	43	14	73.3333	8	60
2418101401	0	0	0	No morbidity	0		21	26.6667	38.5714	41	12	60	8	60
2417405201	0	0	0	No morbidity	0	3	32	51.1111	41.4286	43	3	0	8	60
2417106001	0	1	0	2 or more morbidities	2	3	14	11.1111	31.4286	36	12	60	10	80
2417053701	0	0	0	Any one morbidity	1	3	24	33.3333	48.5714	48	15	80	9	70
2410586501	0	0	0	No morbidity	0	3	20	24.4444	22.8571	30	6	20	4	20
2418276501	0	0	0	Any one morbidity	1	3	12	6.66667	17.1429	26	10	46.6667	4	20
2411004701	0		0	2 or more morbidities
2418101901	0	0	0	No morbidity	0	3	21	26.6667	34.2857	38	11	53.3333	6	40
2417457402	0	0	0	No morbidity	0	3	19	22.2222	32.8571	37	8	33.3333	10	80
2410545001	0	0	0	No morbidity	0		18	20	31.4286	36	11	53.3333	7	50
2417154001	0	0	0	No morbidity	0	3	23	31.1111	37.1429	40	10	46.6667	7	50
2417102801	0	0	0	No morbidity	0	3	24	33.3333	32.8571	37	5	13.3333	8	60
2418010201	0	0	0	No morbidity	0	3	15	13.3333	32.8571	37	12	60	10	80
2417032402			0	2 or more morbidities
2418295801	0	0	0	No morbidity	0		9	0	17.1429	26	11	53.3333	6	40
2417101601	0	0	0	No morbidity	0	3	26	37.7778	41.4286	43	8	33.3333	9	70
2418312601	0	0	0	No morbidity	0		23	31.1111	32.8571	37	9	40	5	30
2418153801	0	0	0	2 or more morbidities		3	18	20	24.2857	31	5	13.3333	8	60
2417353502	0	0	0	No morbidity	0	3	35	57.7778	50	49	6	20	8	60
2410593202	0	0	0	Any one morbidity	1	3	27	40	47.1429	47	13	66.6667	7	50
2417277501	0	0	0	No morbidity	0	3	30	46.6667	42.8571	44	6	20	8	60
2410247401	0	0		2 or more morbidities		3	33	53.3333	52.8571	51	10	46.6667	8	60
2410493701	0	0	0	No morbidity	0	3	23	31.1111	37.1429	40	9	40	8	60
2410435801	0	0	0	Any one morbidity	1	3	26	37.7778	40	42	10	46.6667	6	40
2418185302	0	0	0	No morbidity	0		17	17.7778	24.2857	31	8	33.3333	6	40
2417093601	0	0	0	No morbidity	0	3	39	66.6667	64.2857	59	10	46.6667	10	80
2410037401	0	0	0	No morbidity	0		30	46.6667	55.7143	53	15	80	8	60
2410084401	0	0	0	No morbidity	0	3	29	44.4444	57.1429	54	15	80	10	80
2418199801	0	0	0	No morbidity	0	3	16	15.5556	27.1429	33	7	26.6667	10	80
2410409701	0	0		2 or more morbidities		3	27	40	51.4286	50	13	66.6667	10	80
2410462607	0	0	0	2 or more morbidities	2	3	27	40	47.1429	47	10	46.6667	10	80
2417439801	0	0	0	No morbidity	0	3	28	42.2222	42.8571	44	9	40	7	50
2410511201	0	0	0	2 or more morbidities		3	45	80	75.7143	67	12	60	10	80
2417380804	0	0	0	No morbidity	0	3	31	48.8889	40	42	3	0	8	60
2418184501	0	0	0	No morbidity	0	3	24	33.3333	42.8571	44	12	60	8	60
2418184101	0	0	0	No morbidity	0	3	27	40	47.1429	47	12	60	8	60
2417090402	0	0	0	No morbidity	0	3	22	28.8889	47.1429	47	15	80	10	80
2418021301	0		0	2 or more morbidities
2410013401	0	0		2 or more morbidities		3	19	22.2222	42.8571	44	15	80	10	80
2410526501	0	0	0	No morbidity	0	3	38	64.4444	61.4286	57	9	40	10	80
2418288901	0	0	0	No morbidity	0		17	17.7778	25.7143	32	7	26.6667	8	60
2410028501	0	0	0	2 or more morbidities	2		17	17.7778	30	35	9	40	9	70
2417357201	0	0	0	No morbidity	0	3	35	57.7778	58.5714	55	10	46.6667	10	80
2410526201	0	0	0	2 or more morbidities		3	34	55.5556	55.7143	53	11	53.3333	8	60
2410588201	0	0	0	No morbidity	0	3	24	33.3333	35.7143	39	6	20	9	70
2417021101	0	0	0	No morbidity	0	3	22	28.8889	32.8571	37	9	40	6	40
2417363502	0	0	0	No morbidity	0	3	23	31.1111	35.7143	39	10	46.6667	6	40
2410408601	0	0	0	No morbidity	0		18	20	31.4286	36	8	33.3333	10	80
2418240402	0	0		2 or more morbidities		3	21	26.6667	37.1429	40	9	40	10	80
2418098101	0	0	0	No morbidity	0	1	31	48.8889	52.8571	51	12	60	8	60
2418023501	0	0	0	No morbidity	0	3	23	31.1111	38.5714	41	10	46.6667	8	60
2418279201	0	0	0	No morbidity	0	3	33	53.3333	55.7143	53	10	46.6667	10	80
2410335003	0	0		2 or more morbidities		3	22	28.8889	32.8571	37	5	13.3333	10	80
2417083601	0	0	0	No morbidity	0	3	32	51.1111	54.2857	52	12	60	8	60
2410413301	0	0	0	No morbidity	0		9	0	21.4286	29	12	60	8	60
2417081801	0	0	0	No morbidity	0	3	30	46.6667	54.2857	52	14	73.3333	8	60
2417081702	0	0	0	No morbidity	0	3	29	44.4444	51.4286	50	11	53.3333	10	80
2410596301	0	0	0	Any one morbidity	1	3	22	28.8889	37.1429	40	10	46.6667	8	60
2410274501	0	0	0	No morbidity	0		15	13.3333	27.1429	33	11	53.3333	7	50
2410414001	0	0	0	No morbidity	0	3	24	33.3333	38.5714	41	9	40	8	60
2417406201	0	0	0	2 or more morbidities	2		39	66.6667	64.2857	59	10	46.6667	10	80
2418277001	0	0	0	No morbidity	0	3	24	33.3333	35.7143	39	8	33.3333	7	50
2410555001	0	0	0	No morbidity	0	3	21	26.6667	34.2857	38	7	26.6667	10	80
2418118201	0	1	0	Any one morbidity	1	3	25	35.5556	47.1429	47	12	60	10	80
2418271901	0	0	0	No morbidity	0	3	25	35.5556	28.5714	34	3	0	6	40
2410066801	0	0	0	No morbidity	0	3	25	35.5556	37.1429	40	7	26.6667	8	60
2410550401	0	0	0	No morbidity	0	3	35	57.7778	58.5714	55	10	46.6667	10	80
2410285401	0	0		2 or more morbidities		2	28	42.2222	48.5714	48	10	46.6667	10	80
2417133404	0	0	0	No morbidity	0	3					12	60	10	80
2417077903	0	0	0	No morbidity	0	2	35	57.7778	58.5714	55	12	60	8	60
2418105901	0	0	0	2 or more morbidities			34	55.5556	55.7143	53	10	46.6667	9	70
2418120401	0	0	0	Any one morbidity	1
2410301601	0	0		2 or more morbidities		3	36	60	62.8571	58	12	60	10	80
2418235401	0	0	0	No morbidity	0	3	30	46.6667	38.5714	41	3	0	8	60
2410587701	0	0	0	No morbidity	0	3	21	26.6667	32.8571	37	9	40	7	50
2410334301	0	0		2 or more morbidities		3	34	55.5556	60	56	12	60	10	80
2418259001	0	0	0	No morbidity	0	3	24	33.3333	38.5714	41	9	40	8	60
2410097901	0	0	0	2 or more morbidities		3	18	20	32.8571	37	9	40	10	80
2410004701	0	0	0	No morbidity	0	3	34	55.5556	58.5714	55	11	53.3333	10	80
2418250301	0	0	0	No morbidity	0	3	21	26.6667	22.8571	30	3	0	6	40
2410505601	0	0	0	2 or more morbidities		3	29	44.4444	57.1429	54	15	80	10	80
2418148401	0	0	0	No morbidity	0		18	20	34.2857	38	12	60	8	60
2417071501	0	0	0	No morbidity	0	3	35	57.7778	61.4286	57	12	60	10	80
2418095201	0	0	0	No morbidity	0	2	13	8.88889	14.2857	24	3	0	8	60
2417070001	0	0	0	No morbidity	0	3	25	35.5556	34.2857	38	5	13.3333	8	60
2410141601	0	0	0	No morbidity	0		24	33.3333	31.4286	36	3	0	9	70
2417175501	0	0	0	No morbidity	0	2	38	64.4444	64.2857	59	13	66.6667	8	60
2410495901	0	0	0	No morbidity	0	3	23	31.1111	42.8571	44	14	73.3333	7	50
2418289201	0	0	0	No morbidity	0	3	23	31.1111	48.5714	48	15	80	10	80
2418047001	0	0	0	No morbidity	0	3	15	13.3333	37.1429	40	15	80	10	80
2410302001	0	0	0	No morbidity	0	3	24	33.3333	34.2857	38	4	6.66667	10	80
2417136405	0	0	0	No morbidity	0	2					5	13.3333	8	60
2410575001	0	0	0	No morbidity	0	3	26	37.7778	40	42	9	40	7	50
2417153901	0	0	0	No morbidity	0	3	23	31.1111	35.7143	39	9	40	7	50
2418124201	0	0	0	No morbidity	0	3	26	37.7778	42.8571	44	10	46.6667	8	60
2417107502	0	0	0	No morbidity	0		45	80	80	70	15	80	10	80
2410554201	0	0	0	No morbidity	0	3	27	40	45.7143	46	9	40	10	80
2410465501	0	0	0	2 or more morbidities		2	39	66.6667	67.1429	61	12	60	10	80
2410483701	0	0		2 or more morbidities		3	23	31.1111	40	42	10	46.6667	9	70
2418099501	0	0	0	Any one morbidity	1		13	8.88889	31.4286	36	13	66.6667	10	80
2418185002	0	0		2 or more morbidities		3					10	46.6667	6	40
2410055201	0	0		2 or more morbidities		3	16	15.5556	28.5714	34	12	60	6	40
2418058801	0	0	0	No morbidity	0	3	25	35.5556	44.2857	45	12	60	8	60
2410186701	0	0	0	Any one morbidity	1						6	20	8	60
2410490801	0	0	0	2 or more morbidities		3	21	26.6667	34.2857	38	9	40	8	60
2417093101	0	0	0	No morbidity	0	3	34	55.5556	60	56	12	60	10	80
2418199301	0	0	0	Any one morbidity	1	2	33	53.3333	51.4286	50	8	33.3333	9	70
2418167101	0			2 or more morbidities
2410077001	0	0		2 or more morbidities			33	53.3333	58.5714	55	12	60	10	80
2410443101	0	0	0	2 or more morbidities			21	26.6667	35.7143	39	8	33.3333	10	80
2410247301	0	0	0	No morbidity	0	3	35	57.7778	58.5714	55	12	60	8	60
2418316201	0	0		2 or more morbidities			27	40	42.8571	44	9	40	8	60
2410589301	0	0	0	No morbidity	0	3	24	33.3333	38.5714	41	9	40	8	60
2418332401	0	0	0	No morbidity	0	3	24	33.3333	40	42	10	46.6667	8	60
2410550201	0	0	0	No morbidity	0	3	34	55.5556	54.2857	52	8	33.3333	10	80
2410242701	0	0	0	No morbidity	0		12	6.66667	24.2857	31	11	53.3333	8	60
2418216401	0	0	0	Any one morbidity	1	3	26	37.7778	40	42	8	33.3333	8	60
2410072401	0	0	0	No morbidity	0	3	30	46.6667	51.4286	50	10	46.6667	10	80
2418356503	0	0		2 or more morbidities		3	22	28.8889	47.1429	47	15	80	10	80
2418278501	0	0	0	No morbidity	0	3	26	37.7778	32.8571	37	3	0	8	60
2417142501	0	0	0	No morbidity	0		9	0	11.4286	22	7	26.6667	6	40
2410566201	0	0	0	No morbidity	0	3	22	28.8889	34.2857	38	9	40	7	50
2418236501	0	0	0	No morbidity	0	2	29	44.4444	45.7143	46	8	33.3333	9	70
2417044501	0	0	0	No morbidity	0		45	80	75.7143	67	12	60	10	80
2418327201	0	0	0	No morbidity	0	3	19	22.2222	25.7143	32	6	20	7	50
2418177301	1	0	0	2 or more morbidities	3		13	8.88889	14.2857	24	3	0	8	60
2418177701	0	0	0	No morbidity	0	3	23	31.1111	41.4286	43	12	60	8	60
2418063501	0	0	0	No morbidity	0	2	35	57.7778	60	56	13	66.6667	8	60
2410142502	0	0		2 or more morbidities			29	44.4444	32.8571	37	5	13.3333	3	10
2418348901	0	0	0	No morbidity	0		21	26.6667	38.5714	41	10	46.6667	10	80
2410443201	0	0	0	No morbidity	0		29	44.4444	52.8571	51	12	60	10	80
2417040601	0	0	0	No morbidity	0	3	21	26.6667	45.7143	46	15	80	10	80
2417383601	0	0	0	No morbidity	0	3	30	46.6667	55.7143	53	13	66.6667	10	80
2417257401	0	0	0	No morbidity	0	3	36	60	60	56	12	60	8	60
2418000601	0	0	0	No morbidity	0	3					10	46.6667	7	50
2418248401	0	0	0	No morbidity	0	3	25	35.5556	50	49	14	73.3333	10	80
2410554801	0	0	0	Any one morbidity	1		12	6.66667	21.4286	29	9	40	8	60
2418250801	0	0	0	No morbidity	0	3	14	11.1111	24.2857	31	9	40	8	60
2418129801	0	0	0	No morbidity	0		18	20	34.2857	38	12	60	8	60
2410254101	0	0	0	Any one morbidity	1	3	39	66.6667	64.2857	59	12	60	8	60
2410017601	0	0	0	No morbidity	0	3	41	71.1111	74.2857	66	15	80	10	80
2410506401	0	0		2 or more morbidities		3	34	55.5556	54.2857	52	8	33.3333	10	80
2417034801	0	0	0	No morbidity	0		13	8.88889	31.4286	36	15	80	8	60
2417034701	0	0	0	No morbidity	0		26	37.7778	45.7143	46	12	60	8	60
2417292301	0	0	0	No morbidity	0	3	24	33.3333	48.5714	48	14	73.3333	10	80
2418136701	0	0		2 or more morbidities		3	17	17.7778	30	35	8	33.3333	10	80
2418316101	0	0		2 or more morbidities			27	40	41.4286	43	8	33.3333	8	60
2410489001	0	0		2 or more morbidities		3	27	40	40	42	7	26.6667	8	60
2418250701	0	0	0	Any one morbidity	1	3	25	35.5556	40	42	9	40	8	60
2418266601	0	0		2 or more morbidities			18	20	34.2857	38	12	60	8	60
2410287201	0	0	0	2 or more morbidities			27	40	48.5714	48	13	66.6667	8	60
2410338501	0	0	0	2 or more morbidities		3	24	33.3333	44.2857	45	11	53.3333	10	80
2410442305	0	0		2 or more morbidities		3	28	42.2222	50	49	11	53.3333	10	80
2417018101	0	0	0	No morbidity	0	3	19	22.2222	31.4286	36	10	46.6667	7	50
2418331201	0	0	0	No morbidity	0	3	23	31.1111	38.5714	41	9	40	9	70
2410410901	0	0	0	No morbidity	0	3	34	55.5556	57.1429	54	10	46.6667	10	80
2410016701	0	0	0	No morbidity	0	3	30	46.6667	51.4286	50	10	46.6667	10	80
2418097601	0	0	0	2 or more morbidities	2	3	12	6.66667	18.5714	27	9	40	6	40
2418206001	0	0	0	2 or more morbidities		3	25	35.5556	47.1429	47	12	60	10	80
2410064101	0	1	0	2 or more morbidities		3	24	33.3333	34.2857	38	6	20	8	60
2418045501	0	0	0	No morbidity	0	3	30	46.6667	42.8571	44	10	46.6667	4	20
2417136101	0	0	0	No morbidity	0						5	13.3333	8	60
2410003001	0	0	0	No morbidity	0		22	28.8889	38.5714	41	11	53.3333	8	60
2417401801	0	0	0	No morbidity	0	3					12	60	8	60
2410094601	0	0	0	No morbidity	0		25	35.5556	38.5714	41	7	26.6667	9	70
2418221401	0	0	0	No morbidity	0	3	25	35.5556	38.5714	41	6	20	10	80
2410060901	0	0	0	Any one morbidity	1	3	14	11.1111	30	35	11	53.3333	10	80
2411003501	0	0	0	No morbidity	0	3	22	28.8889	37.1429	40	9	40	9	70
2410105801	0	0	0	2 or more morbidities		2	35	57.7778	58.5714	55	12	60	8	60
2410011401	0	0	0	No morbidity	0	3	23	31.1111	34.2857	38	5	13.3333	10	80
2417023001	0	0	0	No morbidity	0	3	29	44.4444	47.1429	47	8	33.3333	10	80
2410556002	0	0		2 or more morbidities			25	35.5556	38.5714	41	9	40	7	50
2418064501	0	0	0	2 or more morbidities		2	36	60	60	56	12	60	8	60
2410299501	0	0	0	No morbidity	0	3	27	40	52.8571	51	14	73.3333	10	80
2410013801	0	0	0	No morbidity	0	3	22	28.8889	37.1429	40	8	33.3333	10	80
2418212401	0	0	0	No morbidity	0		24	33.3333	37.1429	40	6	20	10	80
2418326501	0	0	0	Any one morbidity	1		18	20	32.8571	37	10	46.6667	9	70
2417179801	0	0	0	No morbidity	0	3	30	46.6667	47.1429	47	7	26.6667	10	80
2417103801	0	0	0	No morbidity	0	3	19	22.2222	30	35	9	40	7	50
2417019401	0	0	0	2 or more morbidities	2	3	24	33.3333	37.1429	40	8	33.3333	8	60
2410406102	0	0		2 or more morbidities		3	25	35.5556	40	42	8	33.3333	9	70
2418198601	0	0	0	2 or more morbidities			9	0	12.8571	23	6	20	8	60
2417018801	0	0	0	No morbidity	0	3	25	35.5556	28.5714	34	3	0	6	40
2417387501	0	0	0	No morbidity	0	3	26	37.7778	40	42	11	53.3333	5	30
2410529704	0	0	0	No morbidity	0	3	30	46.6667	45.7143	46	8	33.3333	8	60
2417352001	0	0	0	No morbidity	0	3	20	24.4444	41.4286	43	13	66.6667	10	80
2418173401	0	0	0	No morbidity	0		18	20	30	35	9	40	8	60
2418252101	0	0	0	Any one morbidity	1	3	12	6.66667	31.4286	36	14	73.3333	10	80
2418303301	0	0	0	No morbidity	0	3	21	26.6667	45.7143	46	15	80	10	80
2418130201	0	0	0	2 or more morbidities	2	3	22	28.8889	34.2857	38	9	40	7	50
2410043801	0	0	0	Any one morbidity	1	3	15	13.3333	32.8571	37	12	60	10	80
2418264101	0	0		2 or more morbidities		3	19	22.2222	40	42	13	66.6667	10	80
2418313401	0	0		2 or more morbidities		3	20	24.4444	31.4286	36	8	33.3333	8	60
2418097801	0	0	0	2 or more morbidities		3	18	20	28.5714	34	9	40	7	50
2417012401	0	0	0	No morbidity	0	3	18	20	41.4286	43	15	80	10	80
2418242501	0	0	0	2 or more morbidities			31	48.8889	52.8571	51	10	46.6667	10	80
2410084901	0	0	0	No morbidity	0	3	29	44.4444	48.5714	48	11	53.3333	8	60
2418287001	0	0	0	No morbidity	0	3	32	51.1111	50	49	11	53.3333	6	40
2418133701	0	0	0	No morbidity	0	3	25	35.5556	45.7143	46	11	53.3333	10	80
2417171501	0	0	0	No morbidity	0	3	21	26.6667	41.4286	43	12	60	10	80
2418184901	0	0	0	Any one morbidity	1	3	29	44.4444	47.1429	47	11	53.3333	7	50
2417423801	0	0	0	No morbidity	0	3	28	42.2222	44.2857	45	9	40	8	60
2410254502	0	0		2 or more morbidities		3	30	46.6667	51.4286	50	12	60	8	60
2417008401	0	0	0	No morbidity	0	3	21	26.6667	32.8571	37	10	46.6667	6	40
2410337001	0	0	0	2 or more morbidities		3	33	53.3333	62.8571	58	15	80	10	80
2418280701	0	0	0	Any one morbidity	1	3	29	44.4444	51.4286	50	12	60	9	70
2410564401	0	0		2 or more morbidities			21	26.6667	32.8571	37	9	40	7	50
2410046301	0	0	0	No morbidity	0	3	19	22.2222	31.4286	36	10	46.6667	7	50
2418133401	0	1	0	2 or more morbidities	3	3	32	51.1111	57.1429	54	12	60	10	80
2410460601	0	0	0	No morbidity	0	3	21	26.6667	45.7143	46	15	80	10	80
2417050801	0	0	0	No morbidity	0	3	25	35.5556	35.7143	39	6	20	8	60
2418347102	0	0	0	Any one morbidity	1	3	15	13.3333	22.8571	30	7	26.6667	8	60
2410243506	0	0		2 or more morbidities		3	29	44.4444	52.8571	51	12	60	10	80
2410224501	0	0	0	No morbidity	0	3	27	40	51.4286	50	14	73.3333	9	70
2410596701	0	0	0	No morbidity	0	3	21	26.6667	34.2857	38	11	53.3333	6	40
2418278401	0	0	0	Any one morbidity	1	3	31	48.8889	38.5714	41	5	13.3333	5	30
2410249401	0	0	0	No morbidity	0		26	37.7778	40	42	8	33.3333	8	60
2417002004	0	0	0	No morbidity	0	3	25	35.5556	44.2857	45	10	46.6667	10	80
2410038501	0	0		2 or more morbidities		3	33	53.3333	55.7143	53	12	60	8	60
2410479801	0	0	0	No morbidity	0	3	25	35.5556	41.4286	43	11	53.3333	7	50
2410301001	0	0	0	2 or more morbidities			13	8.88889	17.1429	26	5	13.3333	8	60
2417002201	0	0	0	No morbidity	0	3	27	40	44.2857	45	8	33.3333	10	80
2410566301	0	0	0	No morbidity	0	1	24	33.3333	37.1429	40	10	46.6667	6	40
2415553101	0	0	0	No morbidity	0		9	0	11.4286	22	9	40	4	20
2418057601	0	0	0	Any one morbidity	1		30	46.6667	51.4286	50	12	60	8	60
2410565101	0	0	0	No morbidity	0	3	20	24.4444	37.1429	40	10	46.6667	10	80
2410477401	0	0		2 or more morbidities							12	60	7	50
2410465101	0	0	0	No morbidity	0	3	41	71.1111	70	63	12	60	10	80
2410414301	0	0		2 or more morbidities		3	23	31.1111	42.8571	44	11	53.3333	10	80
2418022901	0	0	0	No morbidity	0	3	15	13.3333	25.7143	32	9	40	8	60
2418070601	0	0	0	No morbidity	0	3	24	33.3333	30	35	3	0	8	60
2417330302	0	0	0	No morbidity	0	3	29	44.4444	50	49	10	46.6667	10	80
2417423701	0	0	0	No morbidity	0	3	21	26.6667	30	35	6	20	8	60
2410590901	0	0	0	No morbidity	0	3	24	33.3333	41.4286	43	12	60	7	50
2412413101	0	0	0	Any one morbidity	1	3	23	31.1111	48.5714	48	15	80	10	80
2410451701	0	0	0	No morbidity	0	3	35	57.7778	50	49	8	33.3333	6	40
2417038601	0	0	0	No morbidity	0		22	28.8889	40	42	12	60	8	60
2418146001	0	1	0	2 or more morbidities			9	0	18.5714	27	12	60	6	40
2411005301	0	0		2 or more morbidities			21	26.6667	35.7143	39	10	46.6667	8	60
2418032401	0	0	0	No morbidity	0	3	33	53.3333	50	49	9	40	7	50
2410495501	0	0	0	No morbidity	0	3	22	28.8889	42.8571	44	14	73.3333	8	60
2417422502	0	0	0	No morbidity	0	3	24	33.3333	40	42	9	40	9	70
2418026701	0	0	0	No morbidity	0		10	2.22222	22.8571	30	12	60	8	60
2410478501	0	0	0	Any one morbidity	1	3	22	28.8889	38.5714	41	12	60	7	50
2417359301	0	0	0	No morbidity	0		32	51.1111	54.2857	52	12	60	8	60
2410329601	0	0	0	No morbidity	0	3	22	28.8889	42.8571	44	12	60	10	80
2418239301	0	0	0	2 or more morbidities		3	23	31.1111	37.1429	40	9	40	8	60
2418216101	0	0	0	No morbidity	0	3	30	46.6667	47.1429	47	9	40	8	60
2418233201	0	0	0	2 or more morbidities	2		15	13.3333	37.1429	40	15	80	10	80
2418133101	0	0	0	No morbidity	0	3	36	60	61.4286	57	11	53.3333	10	80
2418026001	0	0	0	2 or more morbidities	3	3	20	24.4444	32.8571	37	10	46.6667	7	50
2418010501	0	0		2 or more morbidities			18	20	34.2857	38	12	60	8	60
2417444401	0	0	0	No morbidity	0	3	25	35.5556	37.1429	40	9	40	6	40
2418282901	0	0		2 or more morbidities		3	28	42.2222	48.5714	48	12	60	8	60
2418050301	0	0	0	No morbidity	0	3	28	42.2222	51.4286	50	12	60	10	80
2418251301	0	0	0	2 or more morbidities		3	23	31.1111	48.5714	48	15	80	10	80
2417140201	0	0	0	Any one morbidity	1	3	19	22.2222	20	28	3	0	6	40
2410599601	0	0	0	No morbidity	0	3	22	28.8889	34.2857	38	9	40	7	50
2417383501	0	0	0	No morbidity	0	3	33	53.3333	60	56	13	66.6667	10	80
2410599201	0	0		2 or more morbidities		3	23	31.1111	37.1429	40	10	46.6667	7	50
2418148301	0	0	0	No morbidity	0		21	26.6667	42.8571	44	15	80	8	60
2410598205	0	0		2 or more morbidities		3	26	37.7778	40	42	9	40	7	50
2418148501	0	0	0	No morbidity	0	3	18	20	34.2857	38	12	60	8	60
2418086001	0	0	0	2 or more morbidities			33	53.3333	48.5714	48	7	26.6667	8	60
2410524101	0	0	0	No morbidity	0	3	31	48.8889	54.2857	52	11	53.3333	10	80
2410543001	0	0	0	No morbidity	0		10	2.22222	24.2857	31	13	66.6667	8	60
2417092801	0	0	0	No morbidity	0	3	33	53.3333	48.5714	48	7	26.6667	8	60
2418262101	0	0	0	No morbidity	0	3	33	53.3333	55.7143	53	12	60	8	60
2418189101	0	0	0	2 or more morbidities		3	29	44.4444	42.8571	44	9	40	6	40
2410597101	0	0		2 or more morbidities		3	28	42.2222	45.7143	46	10	46.6667	8	60
2417026503	0	0	0	No morbidity	0	3	19	22.2222	34.2857	38	11	53.3333	8	60
2410335801	0	0		2 or more morbidities		3	24	33.3333	41.4286	43	11	53.3333	8	60
2410324201	0	0		2 or more morbidities		3	18	20	41.4286	43	15	80	10	80
2418001301	0	0	0	No morbidity	0	3	25	35.5556	41.4286	43	12	60	6	40
2418134201	0	1	0	Any one morbidity	1	3	33	53.3333	51.4286	50	9	40	8	60
2410596205	0	0		2 or more morbidities		3	23	31.1111	35.7143	39	10	46.6667	6	40
2410563701	0	0		2 or more morbidities			25	35.5556	38.5714	41	9	40	7	50
2418191101	0	0	0	Any one morbidity	1		16	15.5556	25.7143	32	6	20	10	80
2410462401	0	0	0	No morbidity	0	3	31	48.8889	52.8571	51	10	46.6667	10	80
2418283501	0	0	0	No morbidity	0	3	22	28.8889	47.1429	47	15	80	10	80
2410079501	0	0	0	No morbidity	0	2	32	51.1111	54.2857	52	12	60	8	60
2410351101	0	0	0	2 or more morbidities		3	45	80	77.1429	68	15	80	8	60
2410522201	0	0	0	2 or more morbidities			27	40	44.2857	45	12	60	6	40
2418260801	0	0	0	No morbidity	0	3	20	24.4444	44.2857	45	15	80	10	80
2410068601	0	0	0	No morbidity	0	3	24	33.3333	38.5714	41	8	33.3333	9	70
2410456401	0	0		2 or more morbidities		3	25	35.5556	41.4286	43	8	33.3333	10	80
2418313101	0		0	2 or more morbidities
2410480401	0	0		2 or more morbidities		3	22	28.8889	35.7143	39	10	46.6667	7	50
2418324701	0	0	0	No morbidity	0	3	29	44.4444	48.5714	48	12	60	7	50
2418311901	0	0		2 or more morbidities		3	31	48.8889	40	42	9	40	2	0
2418029301	0	0	0	No morbidity	0	3	26	37.7778	42.8571	44	8	33.3333	10	80
2418079701	0	0	0	2 or more morbidities	2	3
2417335701	0	0	0	No morbidity	0	3	36	60	55.7143	53	9	40	8	60
2418282601	0	0	0	No morbidity	0		18	20	30	35	12	60	5	30
2418007701	0	0	0	No morbidity	0	3	15	13.3333	28.5714	34	9	40	10	80
2417177601	0	0	0	No morbidity	0	2	39	66.6667	65.7143	60	13	66.6667	8	60
2410591901	0	0	0	No morbidity	0	3	25	35.5556	37.1429	40	7	26.6667	8	60
2417429601	0	0	0	No morbidity	0	3	22	28.8889	35.7143	39	10	46.6667	7	50
2410245301	0	0	0	Any one morbidity	1	3	36	60	57.1429	54	10	46.6667	8	60
2418150502	0	0		2 or more morbidities		3	20	24.4444	27.1429	33	5	13.3333	8	60
2417060901	0	0	0	No morbidity	0	3	22	28.8889	34.2857	38	9	40	7	50
2410591212	0	0		2 or more morbidities		3	21	26.6667	35.7143	39	12	60	6	40
2410591211	0	0		2 or more morbidities		3	27	40	45.7143	46	12	60	7	50
2418290401	0	0	0	No morbidity	0	3	45	80	80	70	15	80	10	80
2418092201	0	0	0	Any one morbidity	1	3	27	40	32.8571	37	7	26.6667	3	10
2417227601	0	0	0	No morbidity	0	3	25	35.5556	34.2857	38	5	13.3333	8	60
2417043201	0	0	0	No morbidity	0	3	28	42.2222	38.5714	41	3	0	10	80
2410467901	0	0	0	2 or more morbidities		3	31	48.8889	52.8571	51	12	60	8	60
2410362401	0	0	0	No morbidity	0	3	27	40	42.8571	44	9	40	8	60
2418035901	0	0	0	No morbidity	0	3	30	46.6667	44.2857	45	5	13.3333	10	80
2418155501	0	0	0	No morbidity	0		11	4.44444	22.8571	30	11	53.3333	8	60
2418310701	0	0		2 or more morbidities			17	17.7778	34.2857	38	11	53.3333	10	80
2410590803	0	0	0	No morbidity	0	3	22	28.8889	40	42	13	66.6667	7	50
2417395501	0	0	0	No morbidity	0		20	24.4444	35.7143	39	11	53.3333	8	60
2410141401	0	0	0	No morbidity	0	1					5	13.3333	8	60
2417203301	0	0	0	No morbidity	0	3	36	60	62.8571	58	12	60	10	80
2418140501	0	0	0	No morbidity	0		10	2.22222	25.7143	32	14	73.3333	8	60
2418245901	0	0		2 or more morbidities		3	26	37.7778	50	49	13	66.6667	10	80
2418049601	0	0	0	2 or more morbidities	2	3	17	17.7778	28.5714	34	10	46.6667	7	50
2417233701	0	0	0	No morbidity	0	3	21	26.6667					10	80
2410589903	0	0		2 or more morbidities		3	23	31.1111	38.5714	41	13	66.6667	5	30
2418009001	0	0		2 or more morbidities		3	19	22.2222	34.2857	38	9	40	10	80
2418290501	0	0	0	No morbidity	0	3	25	35.5556	48.5714	48	13	66.6667	10	80
2410215201	0	0		2 or more morbidities		3	20	24.4444	32.8571	37	10	46.6667	7	50
2418050201	0	0	0	2 or more morbidities		3	24	33.3333	45.7143	46	12	60	10	80
2418283001	0	0	0	Any one morbidity	1	3	30	46.6667					8	60
2410237001	0	0	0	No morbidity	0	3	28	42.2222	47.1429	47	9	40	10	80
2410583501	0	0	0	2 or more morbidities		3	22	28.8889	32.8571	37	8	33.3333	7	50
2417192101	0	0	0	No morbidity	0	3	18	20	31.4286	36	12	60	6	40
2417429501	0	0	0	No morbidity	0	3	20	24.4444	32.8571	37	9	40	8	60
2417275301	0	0	0	No morbidity	0	3	36	60	58.5714	55	11	53.3333	8	60
2410583101	0	0	0	2 or more morbidities		3	25	35.5556	41.4286	43	9	40	9	70
2417105901	0	0	0	Any one morbidity	1	3	15	13.3333	24.2857	31	6	20	10	80
2410582603	0	0		2 or more morbidities		3	23	31.1111	35.7143	39	9	40	7	50
2418146401	0	0	0	No morbidity	0		9	0	14.2857	24	7	26.6667	8	60
2410513501	0	0	0	No morbidity	0	3	45	80	75.7143	67	12	60	10	80
2410090101	0	0	0	No morbidity	0	3	32	51.1111	55.7143	53	11	53.3333	10	80
2410506901	0	0	0	2 or more morbidities		3	38	64.4444	65.7143	60	12	60	10	80
2418271101	0	0	0	2 or more morbidities		3	35	57.7778	60	56	13	66.6667	8	60
2410360901	0	0		2 or more morbidities		3	17	17.7778	35.7143	39	12	60	10	80
2410454101	0	0	0	No morbidity	0	2	36	60	55.7143	53	10	46.6667	7	50
2410501812	0	0		2 or more morbidities		3	32	51.1111	50	49	9	40	8	60
2410460301	0	0	0	No morbidity	0	3	21	26.6667	44.2857	45	14	73.3333	10	80
2418322301	0	0	0	Any one morbidity	1	3	23	31.1111	35.7143	39	9	40	7	50
2410493001	0	0	0	No morbidity	0	3					7	26.6667	8	60
2410575101	0	0	0	No morbidity	0	3	27	40	40	42	9	40	6	40
2418055901	0	0	0	No morbidity	0	3	15	13.3333	30	35	12	60	8	60
2410080401	0	0		2 or more morbidities		3	29	44.4444	44.2857	45	12	60	4	20
2417183501	0	0	0	No morbidity	0	3	17	17.7778	40	42	15	80	10	80
2417273704	0	0	0	No morbidity	0	3	31	48.8889	50	49	11	53.3333	7	50
2418235801	0	0	0	2 or more morbidities			27	40	37.1429	40	5	13.3333	8	60
2417135701	0	0	0	No morbidity	0		28	42.2222	48.5714	48	12	60	8	60
2418168203	0	0		2 or more morbidities		3	17	17.7778	34.2857	38	12	60	9	70
2410325601	0	0	0	No morbidity	0		23	31.1111	48.5714	48	15	80	10	80
2410269601	1	0	0	2 or more morbidities			25	35.5556	48.5714	48	15	80	8	60
2418218201	0	0	0	No morbidity	0	2	25	35.5556			5	13.3333
2410572501	0	0	0	2 or more morbidities		1	9	0	12.8571	23	6	20	8	60
2410527701	0	0	0	No morbidity	0	2	25	35.5556	45.7143	46	11	53.3333	10	80
2418035701	0	0	0	No morbidity	0		28	42.2222	44.2857	45	7	26.6667	10	80
2417004603	0	0	0	No morbidity	0		16	15.5556	38.5714	41	15	80	10	80
2410588301	0	0	0	No morbidity	0	3	24	33.3333	41.4286	43	10	46.6667	9	70
2418220901	0	0		2 or more morbidities			19	22.2222	42.8571	44	15	80	10	80
2410108801	0	0		2 or more morbidities		3	28	42.2222	40	42	6	20	8	60
2410567601	0	0	0	No morbidity	0	3	24	33.3333	40	42	8	33.3333	10	80
2410337201	0	0	0	2 or more morbidities		3	34	55.5556	60	56	12	60	10	80
2410430601	0	0		2 or more morbidities		3	21	26.6667	35.7143	39	10	46.6667	8	60
2410546601	0	0	0	No morbidity	0		9	0	24.2857	31	12	60	10	80
2417399501	0	0	0	No morbidity	0	3	38	64.4444	57.1429	54	8	33.3333	8	60
2418106001	0	0	0	2 or more morbidities			36	60	62.8571	58	12	60	10	80
2410566601	0	0	0	No morbidity	0	1	18	20	28.5714	34	9	40	7	50
2418157901	0	0	0	No morbidity	0	3	21	26.6667	41.4286	43	12	60	10	80
2410252301	0	0	0	No morbidity	0	3	29	44.4444	50	49	12	60	8	60
2418175001	0	0	0	2 or more morbidities							15	80	8	60
2418063803	0	0	0	No morbidity	0	2	36	60	61.4286	57	13	66.6667	8	60
2410565801	0	0	0	No morbidity	0	3	22	28.8889	37.1429	40	8	33.3333	10	80
2418175301	0	0	0	No morbidity	0		31	48.8889	57.1429	54	15	80	8	60
2410358601	0	0	0	2 or more morbidities			13	8.88889	15.7143	25	4	6.66667	8	60
2417354501	0	0	0	No morbidity	0	3	27	40	40	42	8	33.3333	7	50
2410227709	0	0		2 or more morbidities			14	11.1111	25.7143	32	10	46.6667	8	60
2417109701	0	0	0	No morbidity	0	3	37	62.2222	55.7143	53	6	20	10	80
2416663301	0	0	0	2 or more morbidities	2		9	0	25.7143	32	15	80	8	60
2410564601	0	0	0	No morbidity	0	3	25	35.5556	37.1429	40	9	40	6	40
2417343802	0	0	0	No morbidity	0		37	62.2222	64.2857	59	12	60	10	80
2418127701	0	0	0	No morbidity	0	3	28	42.2222	47.1429	47	11	53.3333	8	60
2417108201	0	0	0	Any one morbidity	1		45	80	80	70	15	80	10	80
2418311201	0	0	0	No morbidity	0	3	23	31.1111	38.5714	41	8	33.3333	10	80
2410564101	0	0	0	No morbidity	0	3	23	31.1111	35.7143	39	9	40	7	50
2410568001	0	0		2 or more morbidities		3	24	33.3333	38.5714	41	9	40	8	60
2417038001	0	0	0	No morbidity	0	3	16	15.5556	34.2857	38	12	60	10	80
2418312602	0	0		2 or more morbidities							9	40	8	60
2418172101	0	0	0	No morbidity	0		16	15.5556	31.4286	36	14	73.3333	6	40
2418028801	0	0	0	2 or more morbidities			45	80	75.7143	67	12	60	10	80
2410501901	0	0	0	No morbidity	0	3	36	60	61.4286	57	12	60	9	70
2417037201	0	0	0	No morbidity	0		26	37.7778	52.8571	51	15	80	10	80
2410289301	0	0	0	No morbidity	0		22	28.8889	44.2857	45	15	80	8	60
2410566801	0	0	0	2 or more morbidities		3	21	26.6667	32.8571	37	9	40	7	50
2410292401	0	0	0	No morbidity	0	3	14	11.1111	31.4286	36	12	60	10	80
2410352003	0	0	0	No morbidity	0	3	45	80	80	70	15	80	10	80
2410361703	0	0		2 or more morbidities		3	20	24.4444	34.2857	38	12	60	6	40
2410431201	0	1	0	Any one morbidity	1	3	23	31.1111	42.8571	44	12	60	9	70
2418022101	0	0	0	Any one morbidity	1	3					9	40	8	60
2417132902	0	0	0	No morbidity	0	3	28	42.2222	45.7143	46	8	33.3333	10	80
2418304601	0	0	0	No morbidity	0		9	0	15.7143	25	6	20	10	80
2418323801	0	0	0	No morbidity	0	3	25	35.5556	44.2857	45	11	53.3333	9	70
2410245701	0	0	0	No morbidity	0	3	31	48.8889	51.4286	50	9	40	10	80
2417022901	0	0	0	No morbidity	0	3	27	40	44.2857	45	8	33.3333	10	80
2417330501	0	0	0	No morbidity	0	3	28	42.2222	48.5714	48	10	46.6667	10	80
2410415201	0	0	0	No morbidity	0	3	17	17.7778	32.8571	37	12	60	8	60
2410565401	0	0	0	Any one morbidity	1		15	13.3333	22.8571	30	5	13.3333	10	80
2410106604	0	0		2 or more morbidities		2	36	60	58.5714	55	11	53.3333	8	60
2410505301	0	0	0	Any one morbidity	1	3	25	35.5556			12	60
2418025901	0	0	0	No morbidity	0	3	21	26.6667	35.7143	39	11	53.3333	7	50
2418147101	0	0	0	Any one morbidity	1		9	0	28.5714	34	15	80	10	80
2410361601	0	0	0	2 or more morbidities		3	24	33.3333	38.5714	41	7	26.6667	10	80
2418033501	0	0	0	Any one morbidity	1	3	24	33.3333	50	49	15	80	10	80
2418101301	0	0	0	Any one morbidity	1		26	37.7778	45.7143	46	12	60	8	60
2410214701	0	0	0	No morbidity	0	3	22	28.8889	34.2857	38	9	40	7	50
2410049501	1	0	0	2 or more morbidities	2	3	23	31.1111	37.1429	40	10	46.6667	7	50
2418184701	0	0	0	No morbidity	0	3	33	53.3333	54.2857	52	11	53.3333	8	60
2410439401	0	0	0	2 or more morbidities		3	45	80	80	70	15	80	10	80
2418354801	0	0	0	No morbidity	0	3	22	28.8889	35.7143	39	9	40	8	60
2410506801	0	0	0	Any one morbidity	1	3	32	51.1111	55.7143	53	11	53.3333	10	80
2418303601	0	0		2 or more morbidities			19	22.2222	25.7143	32	6	20	7	50
2418188901	0	0	0	No morbidity	0	3	27	40	42.8571	44	9	40	8	60
2418031801	0	0	0	Any one morbidity	1	3	19	22.2222	25.7143	32	5	13.3333	8	60
2412416601	0	0	0	No morbidity	0		9	0	25.7143	32	15	80	8	60
2410070001	0	0		2 or more morbidities		3	21	26.6667	34.2857	38	10	46.6667	7	50
2410455001	0	0	0	Any one morbidity	1		16	15.5556	20	28	3	0	9	70
2418257301	0	0	0	No morbidity	0	3	24	33.3333	38.5714	41	8	33.3333	9	70
2418315201	0	0	0	No morbidity	0	3	21	26.6667	32.8571	37	8	33.3333	8	60
2410547401	0	0		2 or more morbidities		3	27	40	54.2857	52	15	80	10	80
2410247901	0	0		2 or more morbidities		3	21	26.6667	37.1429	40	9	40	10	80
2417183001	0	0	0	Any one morbidity	1	3	30	46.6667	51.4286	50	10	46.6667	10	80
2410594008	0	0		2 or more morbidities		3					14	73.3333	7	50
2418240301	0	0	0	2 or more morbidities		3	27	40	45.7143	46	9	40	10	80
2410548301	0	0	0	No morbidity	0	3	33	53.3333	52.8571	51	8	33.3333	10	80
2418212601	0	0	0	No morbidity	0	3	28	42.2222	54.2857	52	14	73.3333	10	80
2418013301	0	0	0	No morbidity	0	3	23	31.1111	31.4286	36	5	13.3333	8	60
2410559501	0	0	0	No morbidity	0	3	26	37.7778	40	42	9	40	7	50
2417010001	0	0	0	No morbidity	0	3	12	6.66667	24.2857	31	10	46.6667	9	70
2410551701	0	0		2 or more morbidities		3	45	80	74.2857	66	11	53.3333	10	80
2410249502	0	0	0	No morbidity	0		26	37.7778	48.5714	48	12	60	10	80
2418008701	0	0	0	No morbidity	0		14	11.1111	32.8571	37	15	80	8	60
2417295301	0	0	0	No morbidity	0	3	9	0	22.8571	30	12	60	9	70
2418234901	0	0	0	2 or more morbidities		3	36	60	51.4286	50	6	20	8	60
2418055601	0	0	0	No morbidity	0	3	22	28.8889	47.1429	47	15	80	10	80
2418047401	0	0	0	No morbidity	0	3	23	31.1111	44.2857	45	12	60	10	80
2410014405	0	0	0	No morbidity	0	3	20	24.4444	34.2857	38	8	33.3333	10	80
2417030601	0	0	0	No morbidity	0	3	26	37.7778	37.1429	40	7	26.6667	7	50
2410067001	0	0		2 or more morbidities		3	22	28.8889	37.1429	40	9	40	9	70
2418062901	0	0	0	No morbidity	0	2	36	60	61.4286	57	13	66.6667	8	60
2418128201	0	0	0	Any one morbidity	1		10	2.22222	25.7143	32	14	73.3333	8	60
2417290301	0	0	0	2 or more morbidities	2	2	31	48.8889	50	49	9	40	9	70
2418144301	0	0		2 or more morbidities		3	19	22.2222	40	42	13	66.6667	10	80
2410308001	0	0	0	No morbidity	0	3	32	51.1111	50	49	9	40	8	60
2410540601	0	0	0	No morbidity	0	3	37	62.2222	48.5714	48	3	0	8	60
2410545401	0	0	0	No morbidity	0		13	8.88889	22.8571	30	9	40	8	60
2410540201	0	0	0	No morbidity	0	3	35	57.7778	54.2857	52	9	40	8	60
2410529801	0	0	0	No morbidity	0	3	22	28.8889	38.5714	41	10	46.6667	9	70
2418063401	0	0	0	No morbidity	0	2	9	0	22.8571	30	13	66.6667	8	60
2418111701	0	0	0	2 or more morbidities	2		13	8.88889	27.1429	33	12	60	8	60
2418276201	0	0	0	No morbidity	0	2	18	20	25.7143	32	7	26.6667	7	50
2417042901	0	0	0	No morbidity	0	3	45	80	75.7143	67	12	60	10	80
2410037701	0	0	0	No morbidity	0	3	31	48.8889	55.7143	53	12	60	10	80
2410500101	0	0	0	No morbidity	0	3	35	57.7778	54.2857	52	9	40	8	60
2410522801	0	0	0	No morbidity	0		9	0	24.2857	31	12	60	10	80
2417028601	0	0	0	No morbidity	0	3	17	17.7778	28.5714	34	9	40	8	60
2410473606	0	0	0	2 or more morbidities		3	35	57.7778	57.1429	54	11	53.3333	8	60
2412413501	0	0	0	No morbidity	0	3	15	13.3333	17.1429	26	3	0	8	60
2417273604	0	0	0	No morbidity	0	3	13	8.88889	18.5714	27	6	20	8	60
2417042801	0	0	0	No morbidity	0	2	41	71.1111	70	63	12	60	10	80
2417301601	0	0	0	Any one morbidity	1	3	23	31.1111	37.1429	40	11	53.3333	6	40
2417091501	0	0	0	No morbidity	0	2	38	64.4444	64.2857	59	13	66.6667	8	60
2410528201	0	0	0	No morbidity	0	3	31	48.8889	51.4286	50	11	53.3333	8	60
2418198301	0	0	0	No morbidity	0		21	26.6667	25.7143	32	3	0	8	60
2410079801	0	0		2 or more morbidities		3					15	80	10	80
2417008101	0	0	0	Any one morbidity	1	2	38	64.4444	62.8571	58	12	60	8	60
2410269901	0	0	0	2 or more morbidities			30	46.6667	55.7143	53	15	80	8	60
2418289601	0	0	0	No morbidity	0		45	80	75.7143	67	12	60	10	80
2418201601	0	0	0	2 or more morbidities		3	29	44.4444	48.5714	48	9	40	10	80
2418291101	0	0	0	No morbidity	0	3	24	33.3333	48.5714	48	14	73.3333	10	80
2418330901	0	0	0	No morbidity	0		16	15.5556	27.1429	33	10	46.6667	7	50
2418327501	0	0	0	2 or more morbidities			25	35.5556	40	42	10	46.6667	7	50
2417005001	0	0	0	No morbidity	0		9	0	21.4286	29	12	60	8	60
2417132301	0	1	0	Any one morbidity	1	3	23	31.1111	38.5714	41	12	60	6	40
2410032401	0	0	0	No morbidity	0	3	19	22.2222	30	35	9	40	7	50
2410244501	0	0	0	No morbidity	0	3	13	8.88889	27.1429	33	12	60	8	60
2418131101	0	0	0	Any one morbidity	1	3	20	24.4444	34.2857	38	11	53.3333	7	50
2410525001	0	0	0	Any one morbidity	1		25	35.5556	48.5714	48	15	80	8	60
2410303101	0	0	0	No morbidity	0	3	24	33.3333	32.8571	37	5	13.3333	8	60
2417083701	0	0	0	No morbidity	0	3	36	60	60	56	12	60	8	60
2410524406	0	0	0	No morbidity	0	2	28	42.2222	54.2857	52	14	73.3333	10	80
2410544202	0	0	0	No morbidity	0		13	8.88889	21.4286	29	6	20	10	80
2410565901	0	0	0	No morbidity	0	3	22	28.8889	37.1429	40	8	33.3333	10	80
2410523901	0	0	0	Any one morbidity	1		20	24.4444	25.7143	32	6	20	6	40
2410004901	0	0	0	No morbidity	0	3	32	51.1111	55.7143	53	11	53.3333	10	80
2410107101	0	0	0	No morbidity	0	2	35	57.7778	58.5714	55	12	60	8	60
2418285601	0	0	0	No morbidity	0	3	26	37.7778	42.8571	44	10	46.6667	8	60
2418252601	0	0	0	No morbidity	0	3	22	28.8889	45.7143	46	14	73.3333	10	80
2418036401	0	0	0	No morbidity	0	3	26	37.7778	52.8571	51	15	80	10	80
2418201801	0	0	0	No morbidity	0	3	27	40	41.4286	43	6	20	10	80
2418283301	0	0	0	No morbidity	0	3	28	42.2222	50	49	11	53.3333	10	80
2410131801	0	0	0	Any one morbidity	1		20	24.4444	18.5714	27	3	0	4	20
2410297201	0	0	0	No morbidity	0	3	26	37.7778	40	42	6	20	10	80
2418286001	0	0		2 or more morbidities		3	22	28.8889	37.1429	40	10	46.6667	8	60
2417343901	0	0	0	No morbidity	0	3	30	46.6667	38.5714	41	3	0	8	60
2418064901	0	0	0	No morbidity	0	2	35	57.7778	57.1429	54	12	60	7	50
2418132901	0	0	1	2 or more morbidities	2	3	21	26.6667	41.4286	43	12	60	10	80
2410076502	0	0		2 or more morbidities		3	27	40	37.1429	40	3	0	10	80
2418039701	0	0	0	Any one morbidity	1	3	26	37.7778	42.8571	44	10	46.6667	8	60
2410513103	0	0		2 or more morbidities		3	19	22.2222	38.5714	41	12	60	10	80
2418180601	0	0		2 or more morbidities		3	19	22.2222	40	42	15	80	8	60
2418203401	0	0	0	No morbidity	0	3					11	53.3333	8	60
2418203501	0	0	0	Any one morbidity	1	3					11	53.3333	8	60
2410511501	0	0	0	No morbidity	0	3	45	80	75.7143	67	12	60	10	80
2410059704	0	0		2 or more morbidities		3	45	80	80	70	15	80	10	80
2410055401	0	0		2 or more morbidities			12	6.66667	18.5714	27	9	40	6	40
2418120701	0	0	0	No morbidity	0	3	23	31.1111	40	42	11	53.3333	8	60
2418054401	0	0	0	No morbidity	0		9	0	24.2857	31	12	60	10	80
2410569001	0	0	0	No morbidity	0	3					6	20	8	60
2410279803	0	0		2 or more morbidities			21	26.6667	25.7143	32	3	0	8	60
2410510601	0	0	0	No morbidity	0	3	35	57.7778	60	56	12	60	9	70
2410510301	0	0	0	Any one morbidity	1	3	33	53.3333	50	49	11	53.3333	5	30
2418252501	0	0	0	No morbidity	0	3	22	28.8889	45.7143	46	14	73.3333	10	80
2410283401	0	0	0	2 or more morbidities			20	24.4444	37.1429	40	12	60	8	60
2410334201			0	2 or more morbidities
2418130301	0	0		2 or more morbidities		3	26	37.7778	40	42	8	33.3333	8	60
2418361501	0	0		2 or more morbidities		3	25	35.5556	40	42	8	33.3333	9	70
2410597901	0	0	0	No morbidity	0	3	17	17.7778	25.7143	32	6	20	9	70
2410069101	0	0	0	No morbidity	0	3	19	22.2222	30	35	9	40	7	50
2410229101	0	0	0	No morbidity	0	3	12	6.66667	25.7143	32	12	60	8	60
2418135401	0	0	0	No morbidity	0	3	31	48.8889	54.2857	52	11	53.3333	10	80
2418081401	0	0	0	No morbidity	0	3	20	24.4444	31.4286	36	6	20	10	80
2418030601	0	0	0	No morbidity	0		21	26.6667	38.5714	41	12	60	8	60
2417172001	0	0	0	No morbidity	0	3	38	64.4444	64.2857	59	11	53.3333	10	80
2418132601	0	0	0	No morbidity	0	3	13	8.88889	27.1429	33	12	60	8	60
2410262201	0	0	0	No morbidity	0		19	22.2222	40	42	15	80	8	60
2410570701	0	0	0	No morbidity	0						6	20	2	0
2417292204				2 or more morbidities
2418301001	0	0	0	No morbidity	0	3	26	37.7778	50	49	13	66.6667	10	80
2410504501	0	0	0	No morbidity	0	3	31	48.8889	57.1429	54	13	66.6667	10	80
2418152401	0	0	0	No morbidity	0	2	28	42.2222	47.1429	47	9	40	10	80
2410327301	0	0	0	No morbidity	0	3	18	20	24.2857	31	3	0	10	80
2417285602	0	0	0	No morbidity	0	3					3	0	10	80
2410558801	0	0	0	2 or more morbidities		3	18	20	31.4286	36	11	53.3333	7	50
2410586401	0	0	0	No morbidity	0		18	20	22.8571	30	6	20	6	40
2410215101	0	0	0	No morbidity	0	3	20	24.4444	31.4286	36	9	40	7	50
2410304601	0	0	0	Any one morbidity	1	3	26	37.7778			15	80
2410037601	0	0	0	No morbidity	0	3	28	42.2222	52.8571	51	13	66.6667	10	80
2418293901	0	0	0	No morbidity	0	2	30	46.6667	48.5714	48	8	33.3333	10	80
2418163001	0	0	0	No morbidity	0						15	80	8	60
2417105001	0	0	0	No morbidity	0	3	25	35.5556	40	42	9	40	8	60
2418084901	0	0	0	Any one morbidity	1		20	24.4444	27.1429	33	3	0	10	80
2417123202	0	0	0	No morbidity	0	3	24	33.3333	37.1429	40	6	20	10	80
2418364801	0	0	0	No morbidity	0	3	23	31.1111	48.5714	48	15	80	10	80
2410253601	0	0	0	2 or more morbidities	2		12	6.66667	24.2857	31	9	40	10	80
2418058401	0	0	0	No morbidity	0	3	32	51.1111	60	56	14	73.3333	10	80
2417289501	0	0	0	No morbidity	0		45	80	71.4286	64	9	40	10	80
2410018401	0	0	0	Any one morbidity	1	3	27	40	42.8571	44	8	33.3333	9	70
2410128201	0	0	0	2 or more morbidities	2	3	45	80	60	56	3	0	8	60
2417003201	0	0	0	No morbidity	0	3					15	80	10	80
2410451401	0	0		2 or more morbidities		3	34	55.5556	60	56	12	60	10	80
2410492502	0	0		2 or more morbidities		3	23	31.1111	37.1429	40	9	40	8	60
2410060001	0	1	0	Any one morbidity	1	3	11	4.44444	21.4286	29	8	33.3333	10	80
2418008101	0	0	0	No morbidity	0		17	17.7778	32.8571	37	12	60	8	60
2410491301	0	0		2 or more morbidities		3	25	35.5556	41.4286	43	9	40	9	70
2417081602	0	0	0	No morbidity	0		31	48.8889			12	60
2417309607	0	0	0	No morbidity	0	3	27	40	42.8571	44	9	40	8	60
2410241401	0	0	0	No morbidity	0	3	23	31.1111	35.7143	39	9	40	7	50
2410289901	0	0	0	No morbidity	0	3	24	33.3333	32.8571	37	5	13.3333	8	60
2410490701	0	0		2 or more morbidities		3	21	26.6667	32.8571	37	9	40	7	50
2410504506	0	0		2 or more morbidities			16	15.5556	32.8571	37	11	53.3333	10	80
2417042401	0	0	0	No morbidity	0	3	28	42.2222	42.8571	44	10	46.6667	6	40
2410018902	0	0		2 or more morbidities		3	22	28.8889	34.2857	38	9	40	7	50
2410572001	0	0	0	No morbidity	0	3	22	28.8889	35.7143	39	10	46.6667	7	50
2410451202	0	0		2 or more morbidities		3	24	33.3333	41.4286	43	11	53.3333	8	60
2410080901	0	0		2 or more morbidities		3	33	53.3333	42.8571	44	7	26.6667	4	20
2418180001	0	0	0	No morbidity	0	3	22	28.8889	28.5714	34	5	13.3333	7	50
2410528601	0	0	0	No morbidity	0	3	30	46.6667	47.1429	47	9	40	8	60
2410577201	0	0	0	Any one morbidity	1		20	24.4444	31.4286	36	9	40	7	50
2410484201	0	0	0	No morbidity	0	3	21	26.6667	35.7143	39	11	53.3333	7	50
2418156101	0	0	0	No morbidity	0		25	35.5556	44.2857	45	12	60	8	60
2418329301	0	0	0	No morbidity	0	3	21	26.6667	37.1429	40	12	60	7	50
2418213901	0	0	1	2 or more morbidities	2		9	0	15.7143	25	8	33.3333	8	60
2418300901	0	0	0	No morbidity	0	3	32	51.1111	57.1429	54	12	60	10	80
2418063101	0	0	0	No morbidity	0	2	37	62.2222	61.4286	57	12	60	8	60
2410495401	0	0	0	No morbidity	0	3	22	28.8889	41.4286	43	14	73.3333	7	50
2410306701	0	0	0	2 or more morbidities		3	26	37.7778	48.5714	48	12	60	10	80
2418180101	0	0	0	No morbidity	0	3	20	24.4444	27.1429	33	5	13.3333	8	60
2410218501	0	0	0	No morbidity	0	3	16	15.5556	28.5714	34	12	60	6	40
2417098001	0	0	0	No morbidity	0	3	21	26.6667	32.8571	37	9	40	7	50
2410443901	0	0	0	No morbidity	0	3	29	44.4444	57.1429	54	15	80	10	80
2410480801	0	0		2 or more morbidities			20	24.4444	32.8571	37	10	46.6667	7	50
2410539601	0	0	0	No morbidity	0	3	37	62.2222	61.4286	57	10	46.6667	10	80
2418216201	0	0	0	2 or more morbidities		3					8	33.3333	9	70
2410103001	0	0	0	No morbidity	0	3	31	48.8889	55.7143	53	12	60	10	80
2418341201	0	0	0	No morbidity	0		16	15.5556	20	28	5	13.3333	7	50
2418362601	0	0		2 or more morbidities		3	24	33.3333	37.1429	40	6	20	10	80
2410558301	0	0		2 or more morbidities		3	18	20	31.4286	36	9	40	9	70
2418118101	0	0	0	No morbidity	0		9	0	25.7143	32	15	80	8	60
2417403601	0	0	0	No morbidity	0	3	36	60	54.2857	52	8	33.3333	8	60
2410065504	0	0		2 or more morbidities		3	19	22.2222	32.8571	37	11	53.3333	7	50
2410583301	0	0	0	2 or more morbidities		3	20	24.4444	35.7143	39	10	46.6667	9	70
2418020302	0	0	0	No morbidity	0	3	28	42.2222	55.7143	53	15	80	10	80
2410477901	0	0	0	2 or more morbidities	2		22	28.8889	37.1429	40	10	46.6667	8	60
2418217001	0	0	0	No morbidity	0	3					8	33.3333	8	60
2417415401	0	0	0	No morbidity	0	3	30	46.6667	58.5714	55	15	80	10	80
2410509804	0	0		2 or more morbidities		3	26	37.7778	40	42	8	33.3333	8	60
2418205701	0	0	0	2 or more morbidities		3	22	28.8889	30	35	3	0	10	80
2410412401	0	0	0	Any one morbidity	1		25	35.5556	44.2857	45	12	60	8	60
2417447301	0	0	0	No morbidity	0	3	22	28.8889	37.1429	40	11	53.3333	7	50
2418233802	0	0		2 or more morbidities			13	8.88889	12.8571	23	8	33.3333	2	0
2418202001	0	0	0	2 or more morbidities		3	19	22.2222	28.5714	34	7	26.6667	8	60
2410358901	0		0	2 or more morbidities
2418115201	0	0	0	2 or more morbidities			28	42.2222	45.7143	46	8	33.3333	10	80
2410581201	0	0	0	No morbidity	0		13	8.88889	24.2857	31	9	40	9	70
2418302201	0	0	0	No morbidity	0		16	15.5556	25.7143	32	6	20	10	80
2410511108	0	0		2 or more morbidities		3	29	44.4444	48.5714	48	9	40	10	80
2410473101	0	0		2 or more morbidities		3	21	26.6667	24.2857	31	3	0	7	50
2418316301	0	0	0	Any one morbidity	1	2					8	33.3333	8	60
2418258201	0	0	0	2 or more morbidities		3	21	26.6667	30	35	8	33.3333	6	40
2410232901	0	0	0	No morbidity	0	2	31	48.8889	54.2857	52	13	66.6667	8	60
2418271601	0	0	0	2 or more morbidities		3	32	51.1111	50	49	9	40	8	60
2418049301	0	0	0	No morbidity	0	2	18	20	34.2857	38	12	60	8	60
2418044801	0	0		2 or more morbidities		1	37	62.2222	60	56	13	66.6667	6	40
2410556601	0	0	0	No morbidity	0	3	27	40	38.5714	41	9	40	5	30
2410466801	0	0		2 or more morbidities		3	33	53.3333	51.4286	50	9	40	8	60
2418220701	0	0	0	No morbidity	0	3	26	37.7778	47.1429	47	11	53.3333	10	80
2418283201	0	0	0	2 or more morbidities		3	18	20	28.5714	34	6	20	10	80
2410484101	0	0	0	No morbidity	0	1	24	33.3333	44.2857	45	14	73.3333	7	50
2410337901	0	0	0	2 or more morbidities							10	46.6667	7	50
2410361101	0	0	0	Any one morbidity	1		9	0	18.5714	27	12	60	6	40
2418350402	0	0		2 or more morbidities		3	30	46.6667	51.4286	50	10	46.6667	10	80
2418221201	0	0	0	Any one morbidity	1	3	24	33.3333	45.7143	46	12	60	10	80
2418301301	0	0	0	2 or more morbidities		3	33	53.3333	57.1429	54	11	53.3333	10	80
2410146701	0	0	0	No morbidity	0	3	17	17.7778	22.8571	30	5	13.3333	8	60
2410574701	0	0	0	2 or more morbidities			18	20	27.1429	33	9	40	6	40
2410244004	0	0		2 or more morbidities			21	26.6667	34.2857	38	7	26.6667	10	80
2417013601	0	0	0	No morbidity	0	2	41	71.1111	67.1429	61	12	60	8	60
2410501701	0	0		2 or more morbidities		3	31	48.8889	48.5714	48	10	46.6667	7	50
2418353002	0	0		2 or more morbidities		3	29	44.4444	51.4286	50	11	53.3333	10	80
2418071501	0	0	0	No morbidity	0	2	9	0	22.8571	30	13	66.6667	8	60
2418317201	0	0	0	No morbidity	0		25	35.5556	40	42	10	46.6667	7	50
2418185801	1	0	0	2 or more morbidities		2	24	33.3333	38.5714	41	10	46.6667	7	50
2410463403	0	0		2 or more morbidities		3	45	80	80	70	15	80	10	80
2417053601	0	0	0	Any one morbidity	1	3	18	20	41.4286	43	15	80	10	80
2410356701	0	0		2 or more morbidities		3	20	24.4444	25.7143	32	7	26.6667	5	30
2418340102	0	0		2 or more morbidities		3					8	33.3333	8	60
2410027901	0	0	0	No morbidity	0	3	20	24.4444	37.1429	40	12	60	8	60
2418205901	0	0	0	Any one morbidity	1	3	19	22.2222	25.7143	32	3	0	10	80
2410178701	0	0		2 or more morbidities			17	17.7778	37.1429	40	13	66.6667	10	80
2410524901	0	0	0	No morbidity	0	3	24	33.3333	50	49	15	80	10	80
2418187001	0	0	0	No morbidity	0		9	0	14.2857	24	9	40	6	40
2410255601	0	0	0	Any one morbidity	1		12	6.66667	30	35	15	80	8	60
2410456901	0	0	0	No morbidity	0	2	45	80	80	70	15	80	10	80
2418314101	0	0	0	No morbidity	0	1	9	0	12.8571	23	6	20	8	60
2418009401	0	0	0	No morbidity	0	3	22	28.8889	47.1429	47	15	80	10	80
2418128301	0	0	0	No morbidity	0		9	0	25.7143	32	15	80	8	60
2410184101	0	0	0	Any one morbidity	1		13	8.88889	15.7143	25	6	20	6	40
2410357802	0	0		2 or more morbidities		3	25	35.5556	41.4286	43	12	60	6	40
2418101601	0	1	0	Any one morbidity	1		29	44.4444	54.2857	52	15	80	8	60
2410356301	0	1	0	Any one morbidity	1	3	27	40	42.8571	44	10	46.6667	7	50
2410508601	0	0	0	No morbidity	0		22	28.8889	37.1429	40	15	80	3	10
2418009201	1	1	0	2 or more morbidities	2	3	20	24.4444	37.1429	40	10	46.6667	10	80
2410188301	0	1	0	2 or more morbidities	2	3	23	31.1111	41.4286	43	11	53.3333	9	70
2410332801	0	0	0	2 or more morbidities		3	20	24.4444	44.2857	45	15	80	10	80
2410481201	0	0	0	No morbidity	0	3	22	28.8889	28.5714	34	6	20	6	40
2417442303	0	0	0	No morbidity	0						9	40	7	50
2418306501	0	0	0	No morbidity	0	3	21	26.6667	31.4286	36	5	13.3333	10	80
2410339501	0	0	0	No morbidity	0	3	25	35.5556	40	42	9	40	8	60
2410558603	0	0	0	No morbidity	0	3	24	33.3333	37.1429	40	9	40	7	50
2417250601	0	0	0	No morbidity	0	3	26	37.7778	48.5714	48	12	60	10	80
2410248101	0	0	0	No morbidity	0	3	31	48.8889	52.8571	51	12	60	8	60
2410560001	0	0		2 or more morbidities		1	9	0	20	28	9	40	10	80
2410573901	0	0		2 or more morbidities			16	15.5556	25.7143	32	6	20	10	80
2418326401	0	0	0	No morbidity	0		18	20	34.2857	38	11	53.3333	9	70
2418188801	0	0		2 or more morbidities		3	27	40	48.5714	48	11	53.3333	10	80
2417064101	0	1	0	Any one morbidity	1	3	16	15.5556	24.2857	31	5	13.3333	10	80
2410406501	0	0	0	No morbidity	0	3	29	44.4444	41.4286	43	8	33.3333	6	40
2410148301	0	0		2 or more morbidities		3	15	13.3333	34.2857	38	13	66.6667	10	80
2410356401	0	0	0	No morbidity	0	3	15	13.3333	24.2857	31	7	26.6667	9	70
2417125603	0	0	0	No morbidity	0	2	32	51.1111	47.1429	47	5	13.3333	10	80
2410554701	0	0		2 or more morbidities		2	9	0	12.8571	23	6	20	8	60
2410065901	0	0		2 or more morbidities		3	23	31.1111	37.1429	40	10	46.6667	7	50
2410386501	0	0	0	2 or more morbidities	2	3	20	24.4444	28.5714	34	8	33.3333	6	40
2410203901	0	0		2 or more morbidities			10	2.22222	21.4286	29	10	46.6667	9	70
2410480703	0	0		2 or more morbidities		3	26	37.7778	41.4286	43	10	46.6667	7	50
2417070301	0	0	0	No morbidity	0		23	31.1111	35.7143	39	7	26.6667	9	70
2418158601	0	0	0	No morbidity	0						3	0	10	80
2410244001	0	0	0	Any one morbidity	1	3	28	42.2222	52.8571	51	13	66.6667	10	80
2412417601	0	0	0	Any one morbidity	1	3	27	40	54.2857	52	15	80	10	80
2418324101	0	0	0	No morbidity	0	3	27	40	42.8571	44	10	46.6667	7	50
2418302401	0	0	0	No morbidity	0	3	22	28.8889	47.1429	47	15	80	10	80
2418154301	0	0	0	No morbidity	0		10	2.22222	24.2857	31	13	66.6667	8	60
2417423902	0	0	0	No morbidity	0	3	22	28.8889	32.8571	37	6	20	9	70
2418146302	0	0		2 or more morbidities			12	6.66667	25.7143	32	12	60	8	60
2418221801	0	0	0	No morbidity	0		9	0	20	28	11	53.3333	8	60
2418130501	0	0	0	No morbidity	0	3	21	26.6667	37.1429	40	11	53.3333	8	60
2418312101	0	0	0	No morbidity	0	3	30	46.6667	45.7143	46	9	40	7	50
2418248701	0	0	0	No morbidity	0	3	24	33.3333	50	49	15	80	10	80
2410189901	0	0	0	No morbidity	0	3	36	60	61.4286	57	12	60	9	70
2410411805	0	0		2 or more morbidities		2	30	46.6667	45.7143	46	8	33.3333	8	60
2418199601	0	0	0	Any one morbidity	1						8	33.3333	10	80
2410221201	0	0		2 or more morbidities		3	31	48.8889	50	49	12	60	6	40
2418281501	0	0		2 or more morbidities		3	30	46.6667	50	49	11	53.3333	8	60
2418040201	0	0	0	Any one morbidity	1		14	11.1111	25.7143	32	12	60	6	40
2410253801	0	0	0	No morbidity	0	3	22	28.8889	41.4286	43	11	53.3333	10	80
2418078201	0	0	0	No morbidity	0	3	30	46.6667	44.2857	45	7	26.6667	8	60
2410143701	0	0	0	Any one morbidity	1		14	11.1111	18.5714	27	6	20	7	50
2417135501	0	0	0	No morbidity	0		33	53.3333	55.7143	53	12	60	8	60
2410066701	0	0	0	No morbidity	0	3	23	31.1111	37.1429	40	9	40	8	60
2417339601	0	0	0	No morbidity	0	3	32	51.1111	52.8571	51	11	53.3333	8	60
2418287901	0	0	0	2 or more morbidities			22	28.8889	41.4286	43	13	66.6667	8	60
2417207901	0	0	0	No morbidity	0	3	22	28.8889	34.2857	38	9	40	7	50
2410494601	0	0	0	No morbidity	0	3	25	35.5556	38.5714	41	8	33.3333	8	60
2418016201	0	0		2 or more morbidities		3	25	35.5556	41.4286	43	10	46.6667	8	60
2418067401	0	0	0	No morbidity	0	3	25	35.5556	37.1429	40	6	20	9	70
2410576401	0	0	0	No morbidity	0	1	9	0	11.4286	22	6	20	7	50
2418205601	0	0	0	2 or more morbidities		2	23	31.1111	47.1429	47	14	73.3333	10	80
2417299601	0	0	0	No morbidity	0	3	30	46.6667	35.7143	39	5	13.3333	4	20
2417241402				2 or more morbidities
2410305201	0	0		2 or more morbidities		3	33	53.3333	58.5714	55	12	60	10	80
2418252201	0	0	0	No morbidity	0	3	12	6.66667	32.8571	37	15	80	10	80
2410227001			0	2 or more morbidities
2418153701	0	0	0	Any one morbidity	1	3	17	17.7778	22.8571	30	5	13.3333	8	60
2418053001	0	0	0	2 or more morbidities		3	31	48.8889	54.2857	52	11	53.3333	10	80
2410097601	0	0	0	No morbidity	0	3	33	53.3333	62.8571	58	15	80	10	80
2418046101	0	0	0	No morbidity	0	3	19	22.2222	37.1429	40	11	53.3333	10	80
2410565201	0	0	0	No morbidity	0	3	24	33.3333	40	42	8	33.3333	10	80
2410431801	0	0	0	No morbidity	0		27	40	47.1429	47	12	60	8	60
2418312501	0	0	0	Any one morbidity	1		22	28.8889	32.8571	37	9	40	6	40
2410036701	0	0		2 or more morbidities		3	27	40	50	49	13	66.6667	9	70
2410112601	0	0		2 or more morbidities			45	80	80	70	15	80	10	80
2418034401	0	0	0	No morbidity	0	3	23	31.1111	48.5714	48	15	80	10	80
2417422201	0	0	0	No morbidity	0	2	22	28.8889	38.5714	41	9	40	10	80
2418290601	0	0	0	No morbidity	0	3	28	42.2222	55.7143	53	15	80	10	80
2417009001	0	0	0	No morbidity	0		12	6.66667	30	35	15	80	8	60
2417201401	0	0	0	No morbidity	0	3	36	60	61.4286	57	11	53.3333	10	80
2418001401	0	0	0	No morbidity	0	3	12	6.66667	18.5714	27	9	40	6	40
2418205201	0		0	2 or more morbidities
2418315801	0	0	0	No morbidity	0	3	22	28.8889	34.2857	38	8	33.3333	8	60
2418212801	0	0	0	No morbidity	0		25	35.5556	45.7143	46	11	53.3333	10	80
2410229501	0	0		2 or more morbidities		3	38	64.4444	64.2857	59	11	53.3333	10	80
2417425301	0	0	0	No morbidity	0	3					9	40	5	30
2418264601	0	0	0	2 or more morbidities		3	31	48.8889	48.5714	48	11	53.3333	6	40
2410110001	0	0	0	No morbidity	0		34	55.5556	57.1429	54	12	60	8	60
2418285701	0	0	0	No morbidity	0		30	46.6667	58.5714	55	15	80	10	80
2410230501	0	0		2 or more morbidities		3	31	48.8889	52.8571	51	10	46.6667	10	80
2418057101	0	0	0	No morbidity	0	3	18	20	25.7143	32	6	20	8	60
2417287201	0	0	0	No morbidity	0	3	26	37.7778	35.7143	39	3	0	10	80
2410333401	0	0	0	2 or more morbidities		3	28	42.2222	55.7143	53	15	80	10	80
2410028301	0	0	0	Any one morbidity	1	3	22	28.8889	34.2857	38	7	26.6667	9	70
2410252701	0	0	0	No morbidity	0	3	32	51.1111	54.2857	52	12	60	8	60
2410017501	0	0	0	Any one morbidity	1	3	37	62.2222	64.2857	59	12	60	10	80
2410011601	0	0		2 or more morbidities		3	37	62.2222	68.5714	62	15	80	10	80
2418147901	0	0	0	2 or more morbidities		3	22	28.8889	28.5714	34	5	13.3333	7	50
2410230901	0	0	0	2 or more morbidities	2	3	23	31.1111	41.4286	43	10	46.6667	10	80
2410325501	0	0		2 or more morbidities		3	24	33.3333	41.4286	43	9	40	10	80
2418294401	0	0	0	No morbidity	0	3	35	57.7778	65.7143	60	15	80	10	80
2417025201	0	0	0	No morbidity	0	3	27	40	42.8571	44	8	33.3333	9	70
2418184001	0	0	0	No morbidity	0	3	22	28.8889	40	42	12	60	8	60
2418294301	0	0	0	No morbidity	0		27	40	52.8571	51	14	73.3333	10	80
2418009101	0	0	0	No morbidity	0	3	26	37.7778	52.8571	51	15	80	10	80
2410573201	0	0	0	No morbidity	0		21	26.6667	32.8571	37	9	40	7	50
2410288301	0	0	0	No morbidity	0	1	20	24.4444	37.1429	40	12	60	8	60
2410588701	0	0	0	No morbidity	0	3	23	31.1111	40	42	10	46.6667	9	70
2418098301	0	0	0	No morbidity	0	3	28	42.2222	48.5714	48	12	60	8	60
2410191901	0	0	0	No morbidity	0		45	80	80	70	15	80	10	80
2410250401	0	0		2 or more morbidities		3	37	62.2222	62.8571	58	13	66.6667	8	60
2410249602	0	0		2 or more morbidities			27	40	47.1429	47	10	46.6667	10	80
2410550501			0	2 or more morbidities
2410589801	0	0	0	No morbidity	0	1	23	31.1111	35.7143	39	9	40	7	50
2410245801	0	0	0	Any one morbidity	1	3	14	11.1111	30	35	13	66.6667	8	60
2417322106	0	0	0	No morbidity	0	3	17	17.7778	31.4286	36	12	60	7	50
2410379401	0	0		2 or more morbidities		3	25	35.5556	50	49	14	73.3333	10	80
2417212402	0	0	0	No morbidity	0		36	60	51.4286	50	6	20	8	60
2411001402	0	0		2 or more morbidities		3	36	60	60	56	12	60	8	60
2418141501	0	0	0	No morbidity	0	3	19	22.2222	31.4286	36	7	26.6667	10	80
2410026501	1	1	0	2 or more morbidities	2	2	35	57.7778	58.5714	55	12	60	8	60
2410108701	0	0		2 or more morbidities		3	32	51.1111	57.1429	54	12	60	10	80
2418241201	0	0	0	Any one morbidity	1	3	18	20	28.5714	34	9	40	7	50
2410500503	0	0		2 or more morbidities			32	51.1111	55.7143	53	11	53.3333	10	80
2417300401	0	0	0	No morbidity	0	2	34	55.5556	52.8571	51	8	33.3333	9	70
2418233101	0	0	0	2 or more morbidities		3	24	33.3333	40	42	9	40	9	70
2410237401	0	0	0	Any one morbidity	1	3	28	42.2222	45.7143	46	8	33.3333	10	80
2410106301	0	0	0	Any one morbidity	1	2	33	53.3333	52.8571	51	10	46.6667	8	60
2418183901	0	0	0	Any one morbidity	1	3	35	57.7778	61.4286	57	12	60	10	80
2410106201	0	0		2 or more morbidities		2	32	51.1111	50	49	9	40	8	60
2418258901	0	0	0	No morbidity	0	3	23	31.1111	35.7143	39	8	33.3333	8	60
2418291201	0	0	0	No morbidity	0	3	19	22.2222	40	42	13	66.6667	10	80
2417014901	0	0	0	No morbidity	0	3	24	33.3333	50	49	15	80	10	80
2418188101	0	0	0	No morbidity	0	3	45	80	80	70	15	80	10	80
2418112401	0	0	0	2 or more morbidities	2								8	60
2417100601	0	0	0	No morbidity	0	3	24	33.3333	34.2857	38	6	20	8	60
2418034104	0	0		2 or more morbidities			22	28.8889	44.2857	45	15	80	8	60
2418317902	0	0		2 or more morbidities		3	16	15.5556	24.2857	31	6	20	9	70
2418163201	0	0	0	2 or more morbidities			19	22.2222	25.7143	32	5	13.3333	8	60
2410063001	0	0		2 or more morbidities		3	20	24.4444	31.4286	36	8	33.3333	8	60
2410527301	0	0	0	No morbidity	0	3	32	51.1111	52.8571	51	9	40	10	80
2418319601	0	0	0	No morbidity	0	3	22	28.8889	32.8571	37	7	26.6667	8	60
2418250901	0	0	0	No morbidity	0	3	26	37.7778	41.4286	43	9	40	8	60
2410105501	0	0	0	No morbidity	0	3	34	55.5556	57.1429	54	12	60	8	60
2418127301	0	0	0	No morbidity	0	3	21	26.6667	38.5714	41	12	60	8	60
2410361401	0	0		2 or more morbidities		3	28	42.2222	38.5714	41	3	0	10	80
2410443801	0	0	0	Any one morbidity	1	3	41	71.1111	70	63	12	60	10	80
2418129901	0	0		2 or more morbidities		3	17	17.7778	32.8571	37	12	60	8	60
2410411701	0	0	0	No morbidity	0		45	80	78.5714	69	15	80	9	70
2418066201	0	0	0	2 or more morbidities	2	3	23	31.1111	34.2857	38	9	40	6	40
2418116001	0	1	0	Any one morbidity	1	3	25	35.5556	42.8571	44	9	40	10	80
2410151601	0	0	0	No morbidity	0	3	16	15.5556	25.7143	32	6	20	10	80
2418324901	0	0	0	No morbidity	0	3	23	31.1111	40	42	13	66.6667	6	40
2418289501	0	0	0	No morbidity	0	3	22	28.8889	45.7143	46	14	73.3333	10	80
2410527410	0	0		2 or more morbidities		3	29	44.4444	50	49	10	46.6667	10	80
2410488901	0	0		2 or more morbidities		3	27	40	37.1429	40	5	13.3333	8	60
2410504901	0	0	0	Any one morbidity	1		17	17.7778	31.4286	36	9	40	10	80
2417335302	0	0	0	No morbidity	0	3	22	28.8889	27.1429	33	3	0	8	60
2417041901	0	0	0	Any one morbidity	1		45	80	80	70	15	80	10	80
2410246301	0	0		2 or more morbidities			11	4.44444	24.2857	31	12	60	8	60
2418330502	0	0		2 or more morbidities		3	21	26.6667	28.5714	34	5	13.3333	8	60
2418309501	0	0	0	No morbidity	0		21	26.6667	32.8571	37	8	33.3333	8	60
2410092601	0	0	0	No morbidity	0	3	24	33.3333	38.5714	41	8	33.3333	9	70
2418146101	0	0	0	No morbidity	0		9	0	11.4286	22	6	20	7	50
2418210401	0	0	0	No morbidity	0		45	80	80	70	15	80	10	80
2410430401	0	0	0	Any one morbidity	1	3	16	15.5556	21.4286	29	5	13.3333	8	60
2410338001	0	0		2 or more morbidities		3	27	40	38.5714	41	8	33.3333	6	40
2418107801	0	0	0	2 or more morbidities	2	3	16	15.5556	22.8571	30	8	33.3333	6	40
2418145601	0	0	0	No morbidity	0		9	0	17.1429	26	9	40	8	60
2410513801	0	0	0	2 or more morbidities	2	3	25	35.5556	34.2857	38	3	0	10	80
2410286801	0	0	0	No morbidity	0		23	31.1111	40	42	11	53.3333	8	60
2418319801	0	0		2 or more morbidities			13	8.88889	22.8571	30	8	33.3333	9	70
2418288101	0	0	0	No morbidity	0	3	26	37.7778	45.7143	46	12	60	8	60
2418302601	0	0	0	No morbidity	0	3	27	40	52.8571	51	14	73.3333	10	80
2418179501	0	0	0	2 or more morbidities							5	13.3333	8	60
2417166001	0	0	0	No morbidity	0		21	26.6667	37.1429	40	11	53.3333	8	60
2410249701	0	0	0	No morbidity	0	3	26	37.7778	35.7143	39	3	0	10	80
2418213701	0	0	1	2 or more morbidities	2	3	28	42.2222	35.7143	39	3	0	8	60
2418258001	0	0	0	No morbidity	0	3	25	35.5556	41.4286	43	12	60	6	40
2418232801	0	0	0	Any one morbidity	1	2	32	51.1111	61.4286	57	15	80	10	80
2410594801	0	0	0	No morbidity	0	3	19	22.2222	30	35	7	26.6667	9	70
2410440001	0	0	0	2 or more morbidities		3	25	35.5556	41.4286	43	8	33.3333	10	80
2410054501	0	0	0	No morbidity	0	3	19	22.2222	30	35	9	40	7	50
2418241301	0	0		2 or more morbidities		3	24	33.3333	44.2857	45	12	60	9	70
2418242401	0	0	0	2 or more morbidities		3	32	51.1111	55.7143	53	11	53.3333	10	80
2418143201	0	0	0	No morbidity	0	3	31	48.8889	52.8571	51	12	60	8	60
2410098801	0	0	0	No morbidity	0	3	24	33.3333	34.2857	38	6	20	8	60
2410251601	0	0		2 or more morbidities		3	22	28.8889	37.1429	40	8	33.3333	10	80
2410202801	0	0	0	Any one morbidity	1	3	23	31.1111	42.8571	44	11	53.3333	10	80
2417025401	0	0	0	No morbidity	0	3	27	40	40	42	6	20	9	70
2417157806	0	0	0	No morbidity	0		28	42.2222	55.7143	53	15	80	10	80
2418173801	0	0	0	No morbidity	0						12	60	8	60
2417040201	0	0	0	No morbidity	0	3	29	44.4444	47.1429	47	8	33.3333	10	80
2410087002	0	1	0	2 or more morbidities		3	41	71.1111	70	63	12	60	10	80
2418322101	1	0	0	2 or more morbidities		3	21	26.6667	27.1429	33	6	20	6	40
2418198502	0	0	0	No morbidity	0		23	31.1111	38.5714	41	8	33.3333	10	80
2410539901	0	0	0	No morbidity	0	3	35	57.7778	57.1429	54	11	53.3333	8	60
2410254001	0	0	0	Any one morbidity	1	3	23	31.1111	34.2857	38	5	13.3333	10	80
2410442201	0	0	0	No morbidity	0	3	26	37.7778	52.8571	51	15	80	10	80
2418307601	0	0	0	No morbidity	0	2	9	0	4.28571	17	6	20	2	0
2410095402	0	0	0	No morbidity	0	3	24	33.3333	35.7143	39	8	33.3333	7	50
2410518601	0	0	0	No morbidity	0	3	36	60	58.5714	55	11	53.3333	8	60
2418130001	0	0	0	Any one morbidity	1	3	17	17.7778	32.8571	37	12	60	8	60
2418032001	0	0	0	2 or more morbidities	2	3	22	28.8889	38.5714	41	11	53.3333	8	60
2410325201	0	0	0	No morbidity	0		24	33.3333	37.1429	40	9	40	7	50
2417351401	0	0	0	No morbidity	0	3	27	40	54.2857	52	15	80	10	80
2410494401	0	0	0	Any one morbidity	1		22	28.8889	38.5714	41	10	46.6667	9	70
2418057901	0	0	0	No morbidity	0	2	32	51.1111	52.8571	51	11	53.3333	8	60
2410511401	0	0	0	No morbidity	0	3	45	80	75.7143	67	12	60	10	80
2410094801	0	0	0	No morbidity	0	3	26	37.7778	38.5714	41	7	26.6667	8	60
2410254902	0	0	0	No morbidity	0		20	24.4444	31.4286	36	10	46.6667	6	40
2410017201	0	0		2 or more morbidities		3	45	80	80	70	15	80	10	80
2410539101	0	0	0	No morbidity	0	3	36	60	60	56	10	46.6667	10	80
2417108401	0	0	0	No morbidity	0		45	80	80	70	15	80	10	80
2410476102	0	0		2 or more morbidities		3	33	53.3333	51.4286	50	9	40	8	60
2418285001	0	0		2 or more morbidities		3	9	0	24.2857	31	12	60	10	80
2410478201	0	0	0	Any one morbidity	1		22	28.8889	35.7143	39	10	46.6667	7	50
2410577601	0	0	0	2 or more morbidities	2		19	22.2222	27.1429	33	9	40	5	30
2418278601	0	0	0	No morbidity	0	3	35	57.7778	44.2857	45	5	13.3333	5	30
2418154702	0	0		2 or more morbidities		2	29	44.4444	52.8571	51	12	60	10	80
2418152301	0	0	0	No morbidity	0	3	19	22.2222	31.4286	36	7	26.6667	10	80
2418323201	0	0		2 or more morbidities		3	23	31.1111	38.5714	41	11	53.3333	7	50
2418207401	0	0	0	Any one morbidity	1	3	18	20	30	35	11	53.3333	6	40
2410540801	0	0	0	No morbidity	0	3	35	57.7778	52.8571	51	8	33.3333	8	60
2410087701	0	0	0	No morbidity	0	3	19	22.2222	41.4286	43	14	73.3333	10	80
2410021701	0	0		2 or more morbidities		3	19	22.2222	31.4286	36	10	46.6667	7	50
2410263101	0	0		2 or more morbidities			30	46.6667	37.1429	40	3	0	7	50
2410036801	0	0	0	2 or more morbidities	3	3	22	28.8889	40	42	12	60	8	60
2410471801	0	0		2 or more morbidities		2	31	48.8889	50	49	10	46.6667	8	60
2410449001	0	0	0	No morbidity	0	3	31	48.8889	52.8571	51	12	60	8	60
2410232201	0	0	0	No morbidity	0	2	37	62.2222	62.8571	58	13	66.6667	8	60
2410202101	0	0	0	No morbidity	0	3	26	37.7778	45.7143	46	10	46.6667	10	80
2418061801	0	0	0	No morbidity	0	2	32	51.1111	54.2857	52	12	60	8	60
2417318601	0	0	0	No morbidity	0	3	35	57.7778	52.8571	51	6	20	10	80
2410091901	0	0	0	No morbidity	0	3	37	62.2222	64.2857	59	12	60	10	80
2410269701	0	0		2 or more morbidities			23	31.1111	45.7143	46	15	80	8	60
2410188701	0	0	0	No morbidity	0	3							9	70
2410082203	0	0		2 or more morbidities		3	29	44.4444	50	49	10	46.6667	10	80
2417420002	0	0	0	No morbidity	0	3	9	0			6	20
2410465001	0	0	0	No morbidity	0		41	71.1111	70	63	12	60	10	80
2418061101	0	0	0	No morbidity	0	3	19	22.2222	41.4286	43	14	73.3333	10	80
2418294101	0	0	0	Any one morbidity	1	3	31	48.8889	58.5714	55	14	73.3333	10	80
2417405601	0	0	0	No morbidity	0	3	35	57.7778	57.1429	54	11	53.3333	8	60
2410232001	0	0		2 or more morbidities		2	32	51.1111	55.7143	53	13	66.6667	8	60
2418126901	0	0	0	No morbidity	0	3	26	37.7778	42.8571	44	10	46.6667	8	60
2410465701	0	0		2 or more morbidities		3	33	53.3333	58.5714	55	12	60	10	80
2410466901	0	0		2 or more morbidities		3	34	55.5556	57.1429	54	12	60	8	60
2417444201	0	0	0	No morbidity	0	3					9	40	8	60
2418262801	0	0	0	No morbidity	0	3	13	8.88889	25.7143	32	11	53.3333	8	60
2417191202	0	0	0	No morbidity	0	3	22	28.8889	37.1429	40	12	60	6	40
2418180501	0	0	0	2 or more morbidities			24	33.3333	42.8571	44	12	60	8	60
2410483803	0	0		2 or more morbidities		3	26	37.7778	44.2857	45	12	60	7	50
2410075301	0	0	0	No morbidity	0	3	36	60	58.5714	55	9	40	10	80
2418282501	0	0	0	2 or more morbidities		3	26	37.7778	37.1429	40	6	20	8	60
2418015901	0	0	0	Any one morbidity	1	3	17	17.7778	32.8571	37	12	60	8	60
2418282301	0	0	0	No morbidity	0	3	37	62.2222	60	56	11	53.3333	8	60
2410279701	0	0		2 or more morbidities			28	42.2222	52.8571	51	15	80	8	60
2410044001	0	0	0	2 or more morbidities	2		9	0	28.5714	34	15	80	10	80
2410557101	0	0	0	No morbidity	0	3	29	44.4444	42.8571	44	9	40	6	40
2418279501	0	0	0	No morbidity	0	3	30	46.6667	38.5714	41	5	13.3333	6	40
2418282201	0	0	0	No morbidity	0	3	37	62.2222	60	56	11	53.3333	8	60
2418068501	0	0	0	No morbidity	0	3	34	55.5556	58.5714	55	11	53.3333	10	80
2410362501	0	0	0	No morbidity	0	3	32	51.1111	54.2857	52	12	60	8	60
2417086201	0	0	0	No morbidity	0	2	33	53.3333	54.2857	52	13	66.6667	6	40
2410075701	1	1	1	2 or more morbidities	4	2	34	55.5556	58.5714	55	13	66.6667	8	60
2418148601	0	1	0	Any one morbidity	1		9	0	18.5714	27	10	46.6667	8	60
2418015701	0	0		2 or more morbidities		3	16	15.5556	25.7143	32	8	33.3333	8	60
2418322401	0	0	0	No morbidity	0		26	37.7778	40	42	10	46.6667	6	40
2410305401	0	0	0	No morbidity	0		25	35.5556	48.5714	48	15	80	8	60
2418325501	0	0	0	No morbidity	0		22	28.8889	35.7143	39	11	53.3333	6	40
2418304101	0	0	0	Any one morbidity	1	3	17	17.7778	22.8571	30	6	20	7	50
2410511901	0	0	0	Any one morbidity	1	3	25	35.5556	50	49	14	73.3333	10	80
2417329201	0	0	0	No morbidity	0	3	27	40	52.8571	51	14	73.3333	10	80
2417233601	0	0	0	No morbidity	0	3	31	48.8889	47.1429	47	9	40	7	50
2417442101	0	0	0	No morbidity	0	3	26	37.7778	40	42	9	40	7	50
2417074202	0	0	0	No morbidity	0	3	23	31.1111	40	42	9	40	10	80
2410284504	0	0	0	Any one morbidity	1		17	17.7778	31.4286	36	9	40	10	80
2418054201	0	0	0	No morbidity	0	3	37	62.2222	68.5714	62	15	80	10	80
2410590306	0	0		2 or more morbidities		3	20	24.4444	37.1429	40	13	66.6667	7	50
2410578001	0	0	0	No morbidity	0	3	24	33.3333	35.7143	39	8	33.3333	7	50
2417442801	0	0	0	Any one morbidity	1	1	9	0	14.2857	24	6	20	9	70
2418367502	0	0		2 or more morbidities		3	26	37.7778	47.1429	47	13	66.6667	8	60
2418056501	0	0	0	No morbidity	0	3	19	22.2222	35.7143	39	12	60	8	60
2410085301	0	0	0	2 or more morbidities	2		15	13.3333	31.4286	36	13	66.6667	8	60
2410088001	0	0	0	No morbidity	0	3	16	15.5556	37.1429	40	14	73.3333	10	80
2410014501	0	0		2 or more morbidities		3	23	31.1111	48.5714	48	15	80	10	80
2410068302	0	0		2 or more morbidities		3	25	35.5556	34.2857	38	5	13.3333	8	60
2410455601	0	0	0	No morbidity	0	2	30	46.6667	32.8571	37	3	0	4	20
2417324501	0	0	0	No morbidity	0	3	21	26.6667	35.7143	39	11	53.3333	7	50
2410182001	0	0		2 or more morbidities			45	80	80	70	15	80	10	80
2410462509	0	0	0	No morbidity	0	3	26	37.7778	45.7143	46	10	46.6667	10	80
2418278701	0	0	0	No morbidity	0	3	31	48.8889	35.7143	39	3	0	5	30
2418040301	0	0	0	No morbidity	0	3	23	31.1111	41.4286	43	12	60	8	60
2410285801	0	0	0	No morbidity	0		9	0	14.2857	24	7	26.6667	8	60
2410225001	0	1	1	2 or more morbidities	3	3	9	0	27.1429	33	14	73.3333	10	80
2410357601	0	0	0	Any one morbidity	1		23	31.1111	41.4286	43	12	60	8	60
2410148201	0	0	0	No morbidity	0	3	24	33.3333	48.5714	48	14	73.3333	10	80
2410470801	0	0	0	2 or more morbidities	2	3	23	31.1111	28.5714	34	5	13.3333	6	40
2418001501	0	0	0	No morbidity	0	3	22	28.8889	37.1429	40	12	60	6	40
2418100101	0	0	0	Any one morbidity	1	3	22	28.8889	22.8571	30	3	0	5	30
2418311601	0	0	0	Any one morbidity	1		16	15.5556	25.7143	32	9	40	7	50
2418352001	0	0	0	No morbidity	0	3	34	55.5556	58.5714	55	11	53.3333	10	80
2410084701	0	0		2 or more morbidities		3	34	55.5556	55.7143	53	9	40	10	80
2410443301	0	0	0	2 or more morbidities		3	29	44.4444	52.8571	51	12	60	10	80
2418045401	0	0	0	2 or more morbidities		2	35	57.7778	58.5714	55	13	66.6667	7	50
2418035401	0	0	0	No morbidity	0	3	45	80	75.7143	67	12	60	10	80
2410577501	0	0	0	Any one morbidity	1		25	35.5556	37.1429	40	9	40	6	40
2410113301	0	0		2 or more morbidities			17	17.7778	22.8571	30	3	0	10	80
2410338101	0	0	0	2 or more morbidities		3	28	42.2222	41.4286	43	5	13.3333	10	80
2410495701	0	0	0	2 or more morbidities		3	22	28.8889	41.4286	43	13	66.6667	8	60
2410131003	0	0		2 or more morbidities		1	27	40	44.2857	45	12	60	6	40
2418047201	0	0	0	Any one morbidity	1	3	24	33.3333	50	49	15	80	10	80
2418328801	0	0	0	No morbidity	0	3	23	31.1111	35.7143	39	9	40	7	50
2410599402	0	0	0	No morbidity	0	3	25	35.5556	41.4286	43	10	46.6667	8	60
2418276001	0	0	0	No morbidity	0	2	21	26.6667	45.7143	46	15	80	10	80
2417004201	0	0	0	No morbidity	0	2	39	66.6667	65.7143	60	13	66.6667	8	60
2410082701	0	0	0	No morbidity	0	3	29	44.4444	50	49	10	46.6667	10	80
2410013601	0	0	0	No morbidity	0	3	29	44.4444	44.2857	45	6	20	10	80
2417300301	0	0	0	No morbidity	0		9	0	10	21	6	20	6	40
2418354901	0	0	0	Any one morbidity	1	3	23	31.1111	35.7143	39	9	40	7	50
2410082305	0	0		2 or more morbidities		3	25	35.5556	45.7143	46	11	53.3333	10	80
2410582601	0	0	0	No morbidity	0		17	17.7778	31.4286	36	11	53.3333	8	60
2410412001	0	0		2 or more morbidities			9	0	21.4286	29	12	60	8	60
2417266101	0	0	0	No morbidity	0	3	33	53.3333	48.5714	48	5	13.3333	10	80
2418256001	0	0		2 or more morbidities		3					8	33.3333	8	60
2410177501	0	0		2 or more morbidities		3	9	0	10	21	6	20	6	40
2410297901	0	0		2 or more morbidities		3	26	37.7778	30	35	3	0	6	40
2418330701	0	0		2 or more morbidities		3	25	35.5556	40	42	10	46.6667	7	50
2410556001	0	0		2 or more morbidities		3	25	35.5556	37.1429	40	9	40	6	40
2410526801	0	0		2 or more morbidities		3	32	51.1111	50	49	9	40	8	60
2417106301	0	0	0	No morbidity	0	3	9	0	10	21	6	20	6	40
2418141601	0	0	0	Any one morbidity	1	3	27	40	42.8571	44	7	26.6667	10	80
2418328001	0	0	0	No morbidity	0	3	26	37.7778	41.4286	43	10	46.6667	7	50
2410355701	0	0	0	2 or more morbidities		3	26	37.7778	45.7143	46	12	60	8	60
2410300501	0	0		2 or more morbidities		3	36	60	61.4286	57	12	60	9	70
2418270801	0	0	0	No morbidity	0	2	33	53.3333	52.8571	51	10	46.6667	8	60
2418154401	0	0	0	No morbidity	0		18	20	35.7143	39	13	66.6667	8	60
2410207801	0	0	0	Any one morbidity	1	3	20	24.4444	31.4286	36	9	40	7	50
2410507201	0	0	0	No morbidity	0	3	45	80	75.7143	67	12	60	10	80
2418083801	0	0	0	2 or more morbidities	2		16	15.5556	21.4286	29	5	13.3333	8	60
2418064802	0	0	0	No morbidity	0	2	32	51.1111	54.2857	52	12	60	8	60
2410296401	0	0	0	No morbidity	0	3	14	11.1111	28.5714	34	12	60	8	60
2418016801	0	0	0	No morbidity	0	3	19	22.2222	31.4286	36	9	40	8	60
2410583901	0	0		2 or more morbidities		3	25	35.5556	40	42	10	46.6667	7	50
2418050801	0	0	0	No morbidity	0	3	18	20	37.1429	40	12	60	10	80
2418324401	0	0	0	No morbidity	0	3	21	26.6667	38.5714	41	11	53.3333	9	70
2410435501	0	0	0	No morbidity	0	2	22	28.8889	41.4286	43	11	53.3333	10	80
2410248201	0	0		2 or more morbidities		3	36	60	64.2857	59	15	80	8	60
2410304301	0	0	0	2 or more morbidities		2	28	42.2222	47.1429	47	12	60	7	50
2418365701	0	0		2 or more morbidities		3	23	31.1111	34.2857	38	8	33.3333	7	50
2418024801	0	0	0	No morbidity	0		22	28.8889	40	42	12	60	8	60
2418127803	0	0	0	Any one morbidity	1		9	0	25.7143	32	15	80	8	60
2418290701	0	0	0	Any one morbidity	1	3	23	31.1111	45.7143	46	13	66.6667	10	80
2417443301	0	0	0	No morbidity	0	3	22	28.8889	35.7143	39	9	40	8	60
2410306101	0	0	0	2 or more morbidities		3	34	55.5556	55.7143	53	9	40	10	80
2418328401	0	0	0	Any one morbidity	1		21	26.6667	31.4286	36	8	33.3333	7	50
2410431001	0	0	0	2 or more morbidities			25	35.5556	38.5714	41	9	40	7	50
2417422301	0	0	0	No morbidity	0	1	23	31.1111	34.2857	38	6	20	9	70
2410464901	0	0	0	2 or more morbidities		3	32	51.1111	54.2857	52	10	46.6667	10	80
2410307401	0	0	0	No morbidity	0	3	26	37.7778	32.8571	37	3	0	8	60
2410069801	0	0		2 or more morbidities		3	22	28.8889	38.5714	41	12	60	7	50
2418285501	0	0	0	No morbidity	0	3	30	46.6667	47.1429	47	9	40	8	60
2417270201	0	0	0	No morbidity	0	3	23	31.1111	47.1429	47	15	80	9	70
2410228401	0	0		2 or more morbidities		3	22	28.8889	40	42	12	60	8	60
2418347301	0	0	0	Any one morbidity	1		16	15.5556	20	28	6	20	6	40
2410307901	0	0	0	No morbidity	0	3	32	51.1111	52.8571	51	9	40	10	80
2410278602	0	0	0	No morbidity	0	3	24	33.3333	32.8571	37	5	13.3333	8	60
2417290001	0	0	0	No morbidity	0	3	23	31.1111	41.4286	43	10	46.6667	10	80
2410430101	0	0	0	No morbidity	0		15	13.3333	22.8571	30	7	26.6667	8	60
2410600101	0	0	0	No morbidity	0	3	22	28.8889	34.2857	38	7	26.6667	9	70
2418175501	0	0	0	No morbidity	0		18	20	35.7143	39	13	66.6667	8	60
2417300601	0	0	0	No morbidity	0	2	34	55.5556	47.1429	47	5	13.3333	8	60
2410564801	0	0	0	No morbidity	0	3	27	40	40	42	9	40	6	40
2417067701	0	0	0	Any one morbidity	1	3	19	22.2222	30	35	9	40	7	50
2418186101	0	0	0	Any one morbidity	1		27	40	42.8571	44	11	53.3333	6	40
2418326801	0	0	0	No morbidity	0	3	22	28.8889	32.8571	37	6	20	9	70
2410109801	0	0	0	No morbidity	0		33	53.3333	55.7143	53	12	60	8	60
2410075901	0	0	0	Any one morbidity	1	2	33	53.3333	57.1429	54	13	66.6667	8	60
2410591201	0	0	0	No morbidity	0	3	22	28.8889	40	42	12	60	8	60
2418185101	0	0		2 or more morbidities		3	31	48.8889	52.8571	51	11	53.3333	9	70
2410075501	0	0	0	No morbidity	0	3	29	44.4444	52.8571	51	12	60	10	80
2410456301	0	0	0	No morbidity	0	3	32	51.1111	54.2857	52	10	46.6667	10	80
2417289701	0	0	0	No morbidity	0	3	26	37.7778	37.1429	40	5	13.3333	9	70
2410033601	0	0	0	No morbidity	0	3	25	35.5556	34.2857	38	9	40	4	20
2417423401	0	0	0	No morbidity	0	2	19	22.2222	30	35	8	33.3333	8	60
2417177401	0	0	0	Any one morbidity	1		13	8.88889	27.1429	33	12	60	8	60
2410527501	0	0		2 or more morbidities		3	28	42.2222	50	49	11	53.3333	10	80
2418127401	0	0	0	No morbidity	0	3	25	35.5556	42.8571	44	11	53.3333	8	60
2410181201	0	0	0	Any one morbidity	1		19	22.2222	25.7143	32	3	0	10	80
2410334101	0	0		2 or more morbidities		3	33	53.3333	57.1429	54	11	53.3333	10	80
2410524801	0	0	0	No morbidity	0	3	32	51.1111	61.4286	57	15	80	10	80
2418282701	0	0	0	No morbidity	0	3	27	40	34.2857	38	3	0	8	60
2418340401	0	0	0	No morbidity	0	2	14	11.1111	22.8571	30	10	46.6667	6	40
2418099001	0	0	0	No morbidity	0		14	11.1111	24.2857	31	10	46.6667	7	50
2418002501	0	0	0	Any one morbidity	1	3	25	35.5556	45.7143	46	11	53.3333	10	80
2410492701	0	0	0	No morbidity	0	3	22	28.8889	35.7143	39	10	46.6667	7	50
2410519101	0	0	0	No morbidity	0	3	45	80	75.7143	67	12	60	10	80
2418351001	0	0	0	No morbidity	0	3	31	48.8889	52.8571	51	10	46.6667	10	80
2418251201	0	0	0	No morbidity	0	3	24	33.3333	45.7143	46	12	60	10	80
2410084201	0	0	0	No morbidity	0	2	36	60	57.1429	54	10	46.6667	8	60
2418263701	0	0	0	No morbidity	0	3	24	33.3333	50	49	15	80	10	80
2410072501	0	0	0	No morbidity	0		13	8.88889	28.5714	34	11	53.3333	10	80
2418231001	0	0	0	2 or more morbidities		3	34	55.5556	48.5714	48	6	20	8	60
2418330501	0	0	0	2 or more morbidities	2	3	21	26.6667	34.2857	38	8	33.3333	9	70
2410508101	0	0	0	No morbidity	0		25	35.5556	50	49	15	80	9	70
2410529201	0	0	0	No morbidity	0	3	17	17.7778	25.7143	32	7	26.6667	8	60
2418291501	0	0	0	No morbidity	0	3	24	33.3333	48.5714	48	14	73.3333	10	80
2418263301	0	0	0	2 or more morbidities	2	3	25	35.5556	41.4286	43	8	33.3333	10	80
2410362901	0	0	0	No morbidity	0	3	30	46.6667			12	60
2410590001	0	0	0	No morbidity	0	1	25	35.5556	42.8571	44	13	66.6667	6	40
2417422702	0	0	0	No morbidity	0	3					8	33.3333	8	60
2410335401	0	0	0	2 or more morbidities		3	17	17.7778	20	28	5	13.3333	6	40
2418177001	0	0	1	Any one morbidity	1	3	23	31.1111	31.4286	36	5	13.3333	8	60
2418108401	0	0	0	2 or more morbidities	2	3					5	13.3333	9	70
2410296402	0	0	0	No morbidity	0		21	26.6667	27.1429	33	6	20	6	40
2418134003	0	0		2 or more morbidities		3	23	31.1111	42.8571	44	11	53.3333	10	80
2410103201	0	0		2 or more morbidities		2	35	57.7778	58.5714	55	12	60	8	60
2410595501	0	0	0	No morbidity	0	3	24	33.3333	37.1429	40	11	53.3333	5	30
2410551301	0	0	0	Any one morbidity	1		28	42.2222	40	42	10	46.6667	4	20
2417047801	0	0	0	Any one morbidity	1	3	45	80	80	70	15	80	10	80
2417083502	0	0	0	No morbidity	0	2	33	53.3333	55.7143	53	12	60	8	60
2418229701	0	0	0	Any one morbidity	1		23	31.1111	31.4286	36	3	0	10	80
2417163801	0	0	0	No morbidity	0		18	20	35.7143	39	14	73.3333	7	50
2417192501	0	0	0	No morbidity	0	3	27	40	45.7143	46	11	53.3333	8	60
2418242101	0	0	0	No morbidity	0	3	33	53.3333	41.4286	43	4	6.66667	6	40
2410207402	0	0		2 or more morbidities		3	20	24.4444	31.4286	36	9	40	7	50
2410238001	0	0	0	No morbidity	0	3	29	44.4444	42.8571	44	7	26.6667	8	60
2418257901	0	0	0	No morbidity	0	3	26	37.7778	40	42	7	26.6667	9	70
2417108801	0	0	0	No morbidity	0	3	14	11.1111	15.7143	25	3	0	8	60
2410286501	0	0	0	No morbidity	0		23	31.1111	41.4286	43	12	60	8	60
2410527101	0	0	0	No morbidity	0	3	34	55.5556	60	56	12	60	10	80
2410264901	0	1	0	Any one morbidity	1	3	36	60	62.8571	58	12	60	10	80
2410072902			0	2 or more morbidities
2418042401	0	0	0	No morbidity	0		14	11.1111	31.4286	36	12	60	10	80
2417107601	0	0	0	No morbidity	0		45	80	80	70	15	80	10	80
2410390801	0	0		2 or more morbidities		3	24	33.3333	27.1429	33	3	0	6	40
2418319701	0	0	0	No morbidity	0	3	23	31.1111	37.1429	40	9	40	8	60
2410014801	0	0	0	No morbidity	0		12	6.66667	32.8571	37	15	80	10	80
2410339804	0	0		2 or more morbidities		3	15	13.3333	24.2857	31	6	20	10	80
2418328701	0	0	0	2 or more morbidities	2	3	23	31.1111	38.5714	41	11	53.3333	7	50
2418365301	0	0		2 or more morbidities		3	18	20	32.8571	37	13	66.6667	6	40
2418296901	0	0	0	No morbidity	0	2	21	26.6667	28.5714	34	8	33.3333	5	30
2410543901	0	1	0	2 or more morbidities	2		28	42.2222	47.1429	47	9	40	10	80
2418335601	0	0	0	2 or more morbidities		2	18	20	34.2857	38	12	60	8	60
2410456201	0	0		2 or more morbidities		3	35	57.7778	60	56	11	53.3333	10	80
2418329401	0	0	0	2 or more morbidities	2	3	22	28.8889	35.7143	39	10	46.6667	7	50
2410351001	0	0	0	No morbidity	0	3	45	80	80	70	15	80	10	80
2418248901	0	0	0	No morbidity	0	1	33	53.3333	51.4286	50	10	46.6667	7	50
2410470701	0	0	0	2 or more morbidities	2	3	28	42.2222	42.8571	44	10	46.6667	6	40
2417073501	0	0	0	No morbidity	0	2	32	51.1111	54.2857	52	12	60	8	60
2417391503	0	0	0	No morbidity	0	3	32	51.1111	54.2857	52	10	46.6667	10	80
2417091801	0	0	0	No morbidity	0	2	36	60	61.4286	57	13	66.6667	8	60
2410335201	0	0		2 or more morbidities		3	37	62.2222	62.8571	58	11	53.3333	10	80
2418189301	0	0	0	No morbidity	0	3	42	73.3333	68.5714	62	12	60	8	60
2410190501	0	0	0	Any one morbidity	1	3	16	15.5556	25.7143	32	6	20	10	80
2418075901	0	0	0	2 or more morbidities		3	20	24.4444	35.7143	39	11	53.3333	8	60
2410572901	0	0	0	No morbidity	0		21	26.6667	34.2857	38	10	46.6667	7	50
2418218401	0	0	0	2 or more morbidities		3	20	24.4444	38.5714	41	11	53.3333	10	80
2417287601	0	0	0	2 or more morbidities	2						6	20	8	60
2410061401	0	0	0	No morbidity	0		45	80	80	70	15	80	10	80
2410541001	0	0	0	No morbidity	0	2	29	44.4444	42.8571	44	5	13.3333	10	80
2418260102	0	0	0	No morbidity	0	3					15	80	10	80
2410555401	0	0	0	No morbidity	0	3	27	40	40	42	9	40	6	40
2410591308	0	0		2 or more morbidities		2	25	35.5556	45.7143	46	14	73.3333	7	50
2410179001	0	0		2 or more morbidities		3	33	53.3333	51.4286	50	9	40	8	60
2418051101	0	0	0	No morbidity	0	3	21	26.6667	25.7143	32	3	0	8	60
2417309201	0	0	0	2 or more morbidities	2	3	26	37.7778	51.4286	50	14	73.3333	10	80
2418134401	0	0	0	No morbidity	0	3	29	44.4444	47.1429	47	8	33.3333	10	80
2418303201	0	0	0	Any one morbidity	1	3	26	37.7778	51.4286	50	14	73.3333	10	80
2410003101	1	0	0	Any one morbidity	1		20	24.4444	24.2857	31	3	0	8	60
2410353001	0	0	0	No morbidity	0		23	31.1111	34.2857	38	7	26.6667	8	60
2417042601	0	0	0	No morbidity	0	3	19	22.2222	42.8571	44	15	80	10	80
2418217301	0	0	0	No morbidity	0	3	30	46.6667	38.5714	41	3	0	8	60
2417131002	0	0	0	No morbidity	0	3	21	26.6667	28.5714	34	3	0	10	80
2417043401	0	0	0	No morbidity	0	3	19	22.2222	42.8571	44	15	80	10	80
2417043901	0	0	0	No morbidity	0	3	22	28.8889	47.1429	47	15	80	10	80
2418015601	0	0	0	No morbidity	0	3	16	15.5556	31.4286	36	12	60	8	60
2417315501	0	0	0	No morbidity	0	3	38	64.4444	54.2857	52	6	20	8	60
2418359801	0	0	0	No morbidity	0	3	26	37.7778	41.4286	43	9	40	8	60
2411000801	0	0	0	2 or more morbidities	3	3	24	33.3333	34.2857	38	8	33.3333	6	40
2417367901	0	0	0	No morbidity	0	3	24	33.3333	37.1429	40	8	33.3333	8	60
2410180101	0	1	0	2 or more morbidities	3		21	26.6667	30	35	6	20	8	60
2410426801	0	0		2 or more morbidities		3	25	35.5556			11	53.3333
2418275901	0	0	0	No morbidity	0		9	0	22.8571	30	11	53.3333	10	80
2410540101	0	0	0	No morbidity	0	3	36	60	47.1429	47	3	0	8	60
2418224001	0	0	0	No morbidity	0	3	18	20	38.5714	41	13	66.6667	10	80
2418294801	0	0	0	No morbidity	0	3	24	33.3333	50	49	15	80	10	80
2410082501	0	0	0	No morbidity	0	3	27	40	45.7143	46	9	40	10	80
2418046901	0	0	0	2 or more morbidities	2	3	23	31.1111	48.5714	48	15	80	10	80
2417319208	0	0	0	No morbidity	0		18	20	22.8571	30	6	20	6	40
2417142303				2 or more morbidities
2418221701	0	0	0	No morbidity	0	3	28	42.2222	44.2857	45	7	26.6667	10	80
2418144401	0	0	0	No morbidity	0	3	11	4.44444	15.7143	25	6	20	8	60
2417354802	0	0	0	No morbidity	0	3	36	60	60	56	12	60	8	60
2410002201	0	0		2 or more morbidities		3	35	57.7778	58.5714	55	12	60	8	60
2410016401	0	0	0	Any one morbidity	1	3	30	46.6667	51.4286	50	10	46.6667	10	80
2418280801	0	0	0	No morbidity	0	3	31	48.8889	51.4286	50	11	53.3333	8	60
2418310401	0	0	0	No morbidity	0						6	20	10	80
2418049801	0	0	0	Any one morbidity	1	3	20	24.4444	35.7143	39	11	53.3333	8	60
2418356401	0	0	0	No morbidity	0	3	18	20	41.4286	43	15	80	10	80
2417335501	0	0	0	No morbidity	0	3	39	66.6667	62.8571	58	11	53.3333	8	60
2417004001	0	0	0	No morbidity	0		16	15.5556	32.8571	37	13	66.6667	8	60
2418146601	0	0	0	2 or more morbidities			9	0	12.8571	23	6	20	8	60
2418238901	0	0	0	No morbidity	0	3	20	24.4444	30	35	9	40	6	40
2418328901	0	0	0	2 or more morbidities		3	20	24.4444	31.4286	36	9	40	7	50
2410580801	0	0	0	No morbidity	0		22	28.8889	34.2857	38	9	40	7	50
2418325001	0	0	0	No morbidity	0	3	21	26.6667	32.8571	37	11	53.3333	5	30
2417377502	0	0	0	No morbidity	0	3	26	37.7778	35.7143	39	6	20	7	50
2417028701	0	0	0	No morbidity	0	3	19	22.2222	40	42	13	66.6667	10	80
2410438901	0	0	0	No morbidity	0	3	31	48.8889	48.5714	48	11	53.3333	6	40
2410371503	0	0	0	2 or more morbidities	3		15	13.3333	27.1429	33	10	46.6667	8	60
2410275501	0	0	0	2 or more morbidities			34	55.5556	60	56	14	73.3333	8	60
2418135201	0	0	0	No morbidity	0		18	20	38.5714	41	15	80	8	60
2410590101	0	0	0	No morbidity	0	3	21	26.6667	38.5714	41	13	66.6667	7	50
2410109709	0	0		2 or more morbidities		2	33	53.3333	54.2857	52	12	60	7	50
2418349701	0	0		2 or more morbidities		3	17	17.7778	40	42	15	80	10	80
2418351901	0	0	0	No morbidity	0	3	35	57.7778	60	56	11	53.3333	10	80
2418316901	0	0	1	Any one morbidity	1		24	33.3333	37.1429	40	9	40	7	50
2417192201	0	0	0	No morbidity	0	3	14	11.1111	25.7143	32	12	60	6	40
2418357301	0	0	0	No morbidity	0	3	45	80	75.7143	67	12	60	10	80
2418289001	0	0	0	No morbidity	0	3	29	44.4444	57.1429	54	15	80	10	80
2418162901	0	0	0	No morbidity	0		29	44.4444	54.2857	52	15	80	8	60
2418232501	0	0	0	Any one morbidity	1	3	24	33.3333	38.5714	41	9	40	8	60
2417122801	0	0	0	Any one morbidity	1	3	34	55.5556	54.2857	52	8	33.3333	10	80
2412418301	0	0	0	No morbidity	0		33	53.3333	52.8571	51	11	53.3333	7	50
2410230001	0	0		2 or more morbidities		3	34	55.5556	54.2857	52	10	46.6667	8	60
2418279001	0	0	0	No morbidity	0	3	32	51.1111	44.2857	45	6	20	7	50
2417397401	0	0	0	No morbidity	0	3	34	55.5556	52.8571	51	11	53.3333	6	40
2418289801	0	0	0	2 or more morbidities		2	23	31.1111	48.5714	48	15	80	10	80
2417081403	0	0	0	No morbidity	0	3	24	33.3333	50	49	15	80	10	80
2418350801	0	0	0	No morbidity	0	3	29	44.4444	50	49	12	60	8	60
2417325602	0	0	0	No morbidity	0	2	24	33.3333	40	42	8	33.3333	10	80
2418082601	0	0	0	No morbidity	0		45	80	80	70	15	80	10	80
2418141701	0	0	0	Any one morbidity	1	3	13	8.88889	14.2857	24	3	0	8	60
2410324702	0	0		2 or more morbidities		3	25	35.5556	34.2857	38	3	0	10	80
2418240801	0	0	0	No morbidity	0	3	20	24.4444	38.5714	41	12	60	9	70
2410457301	0	0	0	No morbidity	0	3	45	80	75.7143	67	12	60	10	80
2410441101	0	0	0	No morbidity	0	2	31	48.8889	51.4286	50	11	53.3333	8	60
2410410101	0	0	0	No morbidity	0	3	34	55.5556	58.5714	55	11	53.3333	10	80
2410106701	0	0	0	No morbidity	0	2					10	46.6667	8	60
2410032501	0	0	0	No morbidity	0	3	25	35.5556	40	42	10	46.6667	7	50
2410441601	0	0	0	No morbidity	0		34	55.5556	55.7143	53	10	46.6667	9	70
2417090101	0	0	0	No morbidity	0	3	21	26.6667	44.2857	45	14	73.3333	10	80
2417388001	0	0	0	No morbidity	0	3	24	33.3333	35.7143	39	6	20	9	70
2417377102	0	0	0	No morbidity	0	3	22	28.8889	37.1429	40	12	60	6	40
2417139005	0	0	0	No morbidity	0	2	33	53.3333	38.5714	41	4	6.66667	4	20
2418289401	0	0	0	No morbidity	0	3	20	24.4444	42.8571	44	14	73.3333	10	80
2418358101	0	0	0	No morbidity	0	3	24	33.3333	50	49	15	80	10	80
2410224401	0	0	0	No morbidity	0	3	33	53.3333	55.7143	53	12	60	8	60
2418251101	0	0	0	Any one morbidity	1	3	24	33.3333	37.1429	40	9	40	7	50
2410105701	0	0	0	No morbidity	0	2					11	53.3333	7	50
2418134501	0	0	0	No morbidity	0		21	26.6667	41.4286	43	14	73.3333	8	60
2418021401	0	0	0	Any one morbidity	1	3	19	22.2222	27.1429	33	8	33.3333	6	40
2418137901	0	0	0	No morbidity	0	3	37	62.2222	60	56	9	40	10	80
2410566501	0	0		2 or more morbidities		1	22	28.8889	34.2857	38	10	46.6667	6	40
2410325703	0	0		2 or more morbidities		3	18	20	37.1429	40	12	60	10	80
2410077401	0	0	0	No morbidity	0		33	53.3333	62.8571	58	15	80	10	80
2418034601	0	0	0	Any one morbidity	1	3	16	15.5556	38.5714	41	15	80	10	80
2418028501	0	0	0	No morbidity	0	3	16	15.5556	38.5714	41	15	80	10	80
2417298001	0	0	0	2 or more morbidities	2	3	17	17.7778	38.5714	41	15	80	9	70
2417309803	0	0	0	No morbidity	0	3	23	31.1111	42.8571	44	11	53.3333	10	80
2417040501	0	0	0	No morbidity	0	3	17	17.7778	40	42	15	80	10	80
2418189501	0	0	0	No morbidity	0	2	17	17.7778	24.2857	31	6	20	8	60
2417029001	0	0	0	No morbidity	0		11	4.44444	25.7143	32	13	66.6667	8	60
2410479501	0	0	0	No morbidity	0		19	22.2222	38.5714	41	13	66.6667	9	70
2418189001	0	0	0	No morbidity	0	3	28	42.2222	45.7143	46	10	46.6667	8	60
2417365301	0	0	0	No morbidity	0	3	22	28.8889	37.1429	40	9	40	9	70
2410431701	0	0	0	No morbidity	0	3	29	44.4444	50	49	12	60	8	60
2418366501	0	0	0	No morbidity	0	3	24	33.3333	38.5714	41	8	33.3333	9	70
2410408201	0	0	0	No morbidity	0	3	31	48.8889	40	42	3	0	8	60
2417441910	0	0	0	No morbidity	0	3	23	31.1111	35.7143	39	9	40	7	50
2418092101	0	0	0	2 or more morbidities		3	27	40	35.7143	39	7	26.6667	5	30
2418244401	0	0	0	2 or more morbidities	3	3	24	33.3333	38.5714	41	10	46.6667	7	50
2418288301	0	0	0	No morbidity	0	3					12	60	10	80
2410209601	0	0	0	No morbidity	0	3	20	24.4444	31.4286	36	9	40	7	50
2417012301	0	0	0	No morbidity	0	3	20	24.4444	44.2857	45	15	80	10	80
2418205101	0	0	0	2 or more morbidities		3	29	44.4444	48.5714	48	11	53.3333	8	60
2417339001	0	0	0	No morbidity	0	3	22	28.8889	22.8571	30	3	0	5	30
2410359406	0	0		2 or more morbidities		3	36	60	54.2857	52	8	33.3333	8	60
2410582801	0	0	0	No morbidity	0	3	22	28.8889	34.2857	38	8	33.3333	8	60
2410459101	0	0	0	No morbidity	0	3	36	60	62.8571	58	12	60	10	80
2410456701	0	0	0	2 or more morbidities	2	3	33	53.3333	52.8571	51	8	33.3333	10	80
2417413704	0	0	0	No morbidity	0	3	45	80	75.7143	67	12	60	10	80
2410464802	0	0		2 or more morbidities			22	28.8889	41.4286	43	11	53.3333	10	80
2418284301	0	0		2 or more morbidities		3	19	22.2222	41.4286	43	14	73.3333	10	80
2418310601	0	0	0	No morbidity	0	3	24	33.3333	37.1429	40	9	40	7	50
2417267701	0	0	0	No morbidity	0	3	29	44.4444	37.1429	40	3	0	8	60
2417049101	0	0	0	No morbidity	0	3	23	31.1111	34.2857	38	7	26.6667	8	60
2410085801	0	0	0	2 or more morbidities	2		16	15.5556	32.8571	37	13	66.6667	8	60
2418007801	0	0	0	Any one morbidity	1	3	17	17.7778	35.7143	39	12	60	10	80
2417451403	0	0	0	No morbidity	0	3	25	35.5556	40	42	10	46.6667	7	50
2411003201	0	0		2 or more morbidities			9	0	21.4286	29	12	60	8	60
2418260601	0	0	0	Any one morbidity	1		19	22.2222	42.8571	44	15	80	10	80
2418144701	0	0	0	No morbidity	0		10	2.22222	24.2857	31	12	60	9	70
2417250201	0	0	0	No morbidity	0	3	33	53.3333	58.5714	55	12	60	10	80
2410595801	0	0	0	No morbidity	0	3	24	33.3333	38.5714	41	10	46.6667	7	50
2410261801	0	0	0	2 or more morbidities			13	8.88889	18.5714	27	7	26.6667	7	50
2418143802	0	0	0	Any one morbidity	1	3	21	26.6667	25.7143	32	3	0	8	60
2417451301	0	0	0	No morbidity	0		27	40	42.8571	44	10	46.6667	7	50
2410448601	0	0		2 or more morbidities		3	27	40	44.2857	45	10	46.6667	8	60
2417081102	0	0	0	No morbidity	0	3	21	26.6667	41.4286	43	12	60	10	80
2417277701	0	0	0	No morbidity	0	3					10	46.6667	8	60
2418245101	0	0	0	2 or more morbidities		3	29	44.4444	48.5714	48	11	53.3333	8	60
2418349801	0	0	0	No morbidity	0	3	28	42.2222	42.8571	44	6	20	10	80
2418245601	0	0	0	No morbidity	0	3	16	15.5556	27.1429	33	7	26.6667	10	80
2417107701	0	0	0	No morbidity	0		45	80	80	70	15	80	10	80
2410224101	0	0	0	2 or more morbidities	2	3	31	48.8889	54.2857	52	12	60	9	70
2417146401	0	0	0	No morbidity	0	3	24	33.3333	40	42	10	46.6667	8	60
2410014701	0	0	0	No morbidity	0	3	24	33.3333	50	49	15	80	10	80
2418319901	0	0		2 or more morbidities		3	23	31.1111	34.2857	38	7	26.6667	8	60
2410241001	0	0		2 or more morbidities		3	22	28.8889	34.2857	38	9	40	7	50
2410463301	0	0	0	2 or more morbidities	2	3	45	80	80	70	15	80	10	80
2410093202	0	0	0	No morbidity	0	3	21	26.6667	32.8571	37	9	40	7	50
2410597701	0	0		2 or more morbidities		3					6	20	9	70
2410448604	0	0		2 or more morbidities		3	31	48.8889	50	49	10	46.6667	8	60
2410365801	0	0	0	No morbidity	0	3	34	55.5556	52.8571	51	9	40	8	60
2411001601	0	0	0	No morbidity	0	1					4	6.66667	9	70
2418217502	0	0	0	2 or more morbidities		3	12	6.66667	25.7143	32	10	46.6667	10	80
2410416301	0	0	0	No morbidity	0	3	16	15.5556	24.2857	31	7	26.6667	8	60
2410021203	0	0		2 or more morbidities		3	21	26.6667	32.8571	37	9	40	7	50
2410593902	0	0	0	No morbidity	0	3	23	31.1111	37.1429	40	9	40	8	60
2417019301	0	0	0	2 or more morbidities	2	3	23	31.1111	37.1429	40	9	40	8	60
2417335601	0	0	0	No morbidity	0	3	31	48.8889	52.8571	51	12	60	8	60
2410203801	0	0	0	2 or more morbidities		3	24	33.3333	47.1429	47	13	66.6667	10	80
2410190001	0	0	0	No morbidity	0	3	34	55.5556	57.1429	54	12	60	8	60
2410449201	0	0		2 or more morbidities		3	35	57.7778	57.1429	54	9	40	10	80
2410524301	0	0	0	No morbidity	0	3	29	44.4444	52.8571	51	12	60	10	80
2418227801	0	0	0	No morbidity	0		16	15.5556	31.4286	36	12	60	8	60
2418236401	0	0	0	No morbidity	0		18	20	22.8571	30	6	20	6	40
2417059501	0	0	0	No morbidity	0		45	80	75.7143	67	12	60	10	80
2418055501	0	0	0	No morbidity	0	3	25	35.5556	51.4286	50	15	80	10	80
2417455201	0	0	0	Any one morbidity	1	3	22	28.8889	38.5714	41	12	60	7	50
2418184301	0	0	0	No morbidity	0		21	26.6667	30	35	9	40	5	30
2410232301	0	0	0	No morbidity	0	1	35	57.7778	60	56	13	66.6667	8	60
2412412501	0	0	0	Any one morbidity	1	3	25	35.5556	42.8571	44	9	40	10	80
2417385401	0	0	0	No morbidity	0	3	25	35.5556	50	49	14	73.3333	10	80
2418362701	0	0	0	Any one morbidity	1	3	23	31.1111	47.1429	47	14	73.3333	10	80
2418066501	0	0	0	No morbidity	0	3	18	20	24.2857	31	8	33.3333	5	30
2418320502	0	0		2 or more morbidities			18	20	28.5714	34	7	26.6667	9	70
2417186601	0	0	0	Any one morbidity	1	3	24	33.3333	38.5714	41	9	40	8	60
2410242201	0	0	0	Any one morbidity	1	3	29	44.4444	55.7143	53	14	73.3333	10	80
2417030701	0	0	0	No morbidity	0	3	21	26.6667	31.4286	36	8	33.3333	7	50
2418346609	0	0	0	No morbidity	0	3	32	51.1111	44.2857	45	4	6.66667	9	70
2410353501	0	0	0	No morbidity	0	3	29	44.4444	50	49	10	46.6667	10	80
2410096401	0	0		2 or more morbidities		3	32	51.1111	54.2857	52	11	53.3333	9	70
2410103301	0	0	0	2 or more morbidities		3	33	53.3333	51.4286	50	9	40	8	60
2410289801	0	0	0	2 or more morbidities			16	15.5556
2410506601	0	0	0	No morbidity	0	3	30	46.6667	52.8571	51	11	53.3333	10	80
2410414101	0	0	0	No morbidity	0	3	19	22.2222	31.4286	36	7	26.6667	10	80
2410558601	0	0		2 or more morbidities		3	23	31.1111	35.7143	39	9	40	7	50
2410559901	0	0		2 or more morbidities		3	20	24.4444	35.7143	39	9	40	10	80
2410352601	0	0	0	No morbidity	0	3	31	48.8889	52.8571	51	10	46.6667	10	80
2410594501	0	0	0	No morbidity	0	3	20	24.4444	31.4286	36	7	26.6667	9	70
2410440401	0	0		2 or more morbidities		3	22	28.8889	37.1429	40	9	40	9	70
2410369201	0	0	0	2 or more morbidities		3	33	53.3333			12	60
2418123503	0	0	0	Any one morbidity	1	3	17	17.7778	32.8571	37	12	60	8	60
2418204701	0	0	0	Any one morbidity	1		34	55.5556	54.2857	52	12	60	6	40
2410287601	0	0	0	No morbidity	0		27	40	48.5714	48	13	66.6667	8	60
2418092301	0	0	0	No morbidity	0	3	36	60	45.7143	46	6	20	4	20
2418343104	0	0		2 or more morbidities		3	30	46.6667	45.7143	46	10	46.6667	6	40
2410546801	0	0		2 or more morbidities			9	0	15.7143	25	6	20	10	80
2417357701	0	0	0	Any one morbidity	1	3	35	57.7778	58.5714	55	12	60	8	60
2410529302	0	0		2 or more morbidities			30	46.6667	45.7143	46	8	33.3333	8	60
2418283401	0	0	0	No morbidity	0	3	25	35.5556	47.1429	47	12	60	10	80
2418042801	0	0	0	No morbidity	0	3	23	31.1111	48.5714	48	15	80	10	80
2418191201	0	0	0	Any one morbidity	1		30	46.6667	45.7143	46	7	26.6667	9	70
2418049401	0	0	0	Any one morbidity	1	3	17	17.7778	28.5714	34	9	40	8	60
2418287501	0	0	0	No morbidity	0		17	17.7778	30	35	10	46.6667	8	60
2418340101				2 or more morbidities
2418288201	0	0	0	2 or more morbidities			21	26.6667	38.5714	41	12	60	8	60
2410351501	0	0	0	2 or more morbidities		3	24	33.3333	42.8571	44	10	46.6667	10	80
2418147601	0	0	0	No morbidity	0		9	0	21.4286	29	12	60	8	60
2410357001	0	0	0	No morbidity	0	3	25	35.5556	34.2857	38	7	26.6667	6	40
2417109501	0	0	0	Any one morbidity	1		32	51.1111	50	49	7	26.6667	10	80
2418257902	0	0		2 or more morbidities		3	25	35.5556	38.5714	41	7	26.6667	9	70
2410054601	0	0	0	No morbidity	0	3	19	22.2222	31.4286	36	10	46.6667	7	50
2418347001	0	0		2 or more morbidities			21	26.6667	30	35	8	33.3333	6	40
2410457001	0	0	0	No morbidity	0	3	37	62.2222	68.5714	62	15	80	10	80
2410360501	0	0	0	No morbidity	0	3	21	26.6667	42.8571	44	13	66.6667	10	80
2418324801	0	0		2 or more morbidities		3	22	28.8889	35.7143	39	11	53.3333	6	40
2418185802	0	0	0	2 or more morbidities		3	35	57.7778	55.7143	53	11	53.3333	7	50
2410251501	0	1	0	2 or more morbidities	2	3	17	17.7778	32.8571	37	10	46.6667	10	80
2418255201	0	0	0	No morbidity	0	3	25	35.5556	41.4286	43	9	40	9	70
2411003001	0	0	0	No morbidity	0	3	19	22.2222					5	30
2417092701	0	0	0	No morbidity	0	3	31	48.8889	55.7143	53	12	60	10	80
2410357401	0	0	0	No morbidity	0	3	23	31.1111	41.4286	43	12	60	8	60
2418158501	0	1	0	2 or more morbidities	2		27	40	37.1429	40	3	0	10	80
2410037501	0	0		2 or more morbidities		3	16	15.5556	11.4286	22	3	0	3	10
2410527601	0	0	0	Any one morbidity	1	3	36	60	62.8571	58	12	60	10	80
2410368101	0	1	0	2 or more morbidities		3	21	26.6667	45.7143	46	15	80	10	80
2410299701	0	0	0	No morbidity	0	3	28	42.2222	38.5714	41	5	13.3333	8	60
2417026001	0	1	0	2 or more morbidities	2	3	19	22.2222	31.4286	36	10	46.6667	7	50
2417138802	0	0	0	No morbidity	0	2	34	55.5556	52.8571	51	7	26.6667	10	80
2411001201	0	0	0	No morbidity	0		26	37.7778	44.2857	45	9	40	10	80
2418217101	0	0	0	No morbidity	0		19	22.2222	27.1429	33	5	13.3333	9	70
2410471401	0	0	0	No morbidity	0	3	14	11.1111	24.2857	31	10	46.6667	7	50
2418290301	0	0	0	No morbidity	0	3	45	80	75.7143	67	12	60	10	80
2418261502	0	0		2 or more morbidities		2	29	44.4444	47.1429	47	10	46.6667	8	60
2410036501	0	0	0	No morbidity	0	3	27	40	44.2857	45	10	46.6667	8	60
2410546101	0	0	0	No morbidity	0	3	22	28.8889	47.1429	47	15	80	10	80
2417050701	0	0	0	No morbidity	0	3	30	46.6667	47.1429	47	8	33.3333	9	70
2410442901	0	0	0	No morbidity	0	3	19	22.2222	42.8571	44	15	80	10	80
2418016401	0	0	0	No morbidity	0	3	24	33.3333	41.4286	43	11	53.3333	8	60
2410357203	0	0		2 or more morbidities			28	42.2222	48.5714	48	12	60	8	60
2417403101	0	0	0	No morbidity	0	3	26	37.7778	32.8571	37	3	0	8	60
2418257201	0	0	0	No morbidity	0	3	22	28.8889	34.2857	38	9	40	7	50
2417270401	0	0	0	No morbidity	0	3	21	26.6667	41.4286	43	12	60	10	80
2410231201	0	0	0	No morbidity	0	2	37	62.2222	62.8571	58	13	66.6667	8	60
2410599501	0	0	0	No morbidity	0	3	22	28.8889	34.2857	38	9	40	7	50
2417189803	0	0	0	No morbidity	0	3	24	33.3333	37.1429	40	9	40	7	50
2417439605	0	0	0	No morbidity	0	3	9	0	5.71429	18	6	20	3	10
2410130601	0	0		2 or more morbidities			34	55.5556	51.4286	50	6	20	10	80
2418244501	0	0	0	No morbidity	0	3	24	33.3333	40	42	10	46.6667	8	60
2410233001	0	0	0	No morbidity	0	2	35	57.7778	57.1429	54	13	66.6667	6	40
2417104101	0	0	0	No morbidity	0	3	21	26.6667	38.5714	41	12	60	8	60
2410279401	0	0	0	No morbidity	0		24	33.3333	42.8571	44	12	60	8	60
2418252301	0	0	0	No morbidity	0	3	29	44.4444	55.7143	53	14	73.3333	10	80
2410078501	0	0	0	No morbidity	0	2	35	57.7778	60	56	13	66.6667	8	60
2417035801	0	0	0	Any one morbidity	1	3	16	15.5556	38.5714	41	15	80	10	80
2410453801	0	0		2 or more morbidities		3	25	35.5556	30	35	5	13.3333	5	30
2410249003	0	0		2 or more morbidities			23	31.1111	28.5714	34	3	0	8	60
2410876701	0	0	0	No morbidity	0	3	23	31.1111	42.8571	44	11	53.3333	10	80
2410369703	0	0		2 or more morbidities		3	25	35.5556	41.4286	43	12	60	6	40
2418288501	0	0	0	2 or more morbidities			19	22.2222	25.7143	32	7	26.6667	6	40
2417141001	0	0	0	No morbidity	0		45	80	71.4286	64	9	40	10	80
2418134101	0	0	0	No morbidity	0	3	30	46.6667	48.5714	48	10	46.6667	8	60
2410369001	0	0	0	No morbidity	0	3	34	55.5556	57.1429	54	12	60	8	60
2418231401	0	0	0	No morbidity	0	3	36	60	62.8571	58	12	60	10	80
2410285201	0	0	0	No morbidity	0	2	33	53.3333	55.7143	53	10	46.6667	10	80
2417093401	0	0	0	No morbidity	0	3	34	55.5556	58.5714	55	11	53.3333	10	80
2410461801	0	0	0	No morbidity	0	3	32	51.1111	61.4286	57	15	80	10	80
2410073701	0	0	0	No morbidity	0	3	45	80	75.7143	67	12	60	10	80
2418038601	0	0	0	No morbidity	0	3	30	46.6667	50	49	11	53.3333	8	60
2418285201	0	0	0	Any one morbidity	1		9	0	24.2857	31	12	60	10	80
2418251401	0	0	0	2 or more morbidities		3	27	40	54.2857	52	15	80	10	80
2418284701	0	0	0	2 or more morbidities			9	0	24.2857	31	12	60	10	80
2410241104	0	0		2 or more morbidities		3	22	28.8889	35.7143	39	10	46.6667	7	50
2418087701	0	0	0	No morbidity	0	3	30	46.6667	50	49	9	40	10	80
2417085601	0	0	0	No morbidity	0	3	31	48.8889	41.4286	43	8	33.3333	4	20
2418287201	0	0	0	No morbidity	0	3	11	4.44444	18.5714	27	12	60	4	20
2418168901	0	0	0	No morbidity	0	3	19	22.2222	22.8571	30	4	6.66667	7	50
2418152602	0	0	0	No morbidity	0	3	26	37.7778	35.7143	39	3	0	10	80
2410403201	0	1	0	Any one morbidity	1	3	30	46.6667	50	49	9	40	10	80
2410591501	0	0		2 or more morbidities		3	25	35.5556	41.4286	43	9	40	9	70
2417281501	0	0	0	No morbidity	0	3	27	40	44.2857	45	12	60	6	40
2418098801	0	0	0	No morbidity	0	2	14	11.1111	21.4286	29	7	26.6667	8	60
2410039001	0	0		2 or more morbidities			22	28.8889	44.2857	45	15	80	8	60
2410220801	0	0	0	No morbidity	0	3	20	24.4444	31.4286	36	9	40	7	50
2410472001	0	0	0	No morbidity	0		16	15.5556	30	35	11	53.3333	8	60
2418348501	0	0	0	2 or more morbidities	2	3	45	80	67.1429	61	9	40	7	50
2410048601	0	0	0	No morbidity	0	3	30	46.6667	47.1429	47	9	40	8	60
2418323101	0	0	0	Any one morbidity	1	3	22	28.8889	35.7143	39	10	46.6667	7	50
2410284701	0	0		2 or more morbidities		2	31	48.8889	51.4286	50	10	46.6667	9	70
2418208601	0	0	0	2 or more morbidities			25	35.5556	41.4286	43	10	46.6667	8	60
2418002101	0	0	0	Any one morbidity	1	3	26	37.7778	40	42	6	20	10	80
2410274101	0	0	0	No morbidity	0		23	31.1111	44.2857	45	14	73.3333	8	60
2418367302	0	1	0	Any one morbidity	1	3	24	33.3333	32.8571	37	3	0	10	80
2410060101	0	0	0	Any one morbidity	1		24	33.3333	41.4286	43	9	40	10	80
2418057402	0	0		2 or more morbidities		2	31	48.8889	52.8571	51	12	60	8	60
2410251001	0	0		2 or more morbidities			10	2.22222	24.2857	31	13	66.6667	8	60
2418361801	0	0	0	No morbidity	0	3	22	28.8889	31.4286	36	5	13.3333	9	70
2410365201	0	0	0	Any one morbidity	1	3	31	48.8889	52.8571	51	12	60	8	60
2410592801	0	0	0	2 or more morbidities	2	3	30	46.6667	51.4286	50	14	73.3333	6	40
2418366001	0	0	0	No morbidity	0	3	28	42.2222	44.2857	45	8	33.3333	9	70
2410457701	0	0	0	No morbidity	0		20	24.4444	42.8571	44	14	73.3333	10	80
2418065001	0	0	0	No morbidity	0		28	42.2222	48.5714	48	12	60	8	60
2410505903	0	0	0	No morbidity	0	3	21	26.6667	41.4286	43	12	60	10	80
2417286101	0	0	0	No morbidity	0		14	11.1111	30	35	11	53.3333	10	80
2410422701	0	0		2 or more morbidities		3	31	48.8889	52.8571	51	12	60	8	60
2418287301	0	0	0	Any one morbidity	1	3	16	15.5556	24.2857	31	12	60	3	10
2418317302	0	0	0	2 or more morbidities			23	31.1111	35.7143	39	9	40	7	50
2417250102	0	0	0	No morbidity	0	3	20	24.4444	37.1429	40	10	46.6667	10	80
2410393501	0	0	0	No morbidity	0	3	16	15.5556	24.2857	31	5	13.3333	10	80
2418027802	0	0		2 or more morbidities		3	16	15.5556	34.2857	38	12	60	10	80
2418310101	0	0	0	No morbidity	0	3	19	22.2222	27.1429	33	8	33.3333	6	40
2410491101	0	0	0	Any one morbidity	1	3	19	22.2222	31.4286	36	8	33.3333	9	70
2418348702	0	1		2 or more morbidities			10	2.22222	15.7143	25	6	20	9	70
2410464001	0	0	0	No morbidity	0	3	28	42.2222	55.7143	53	15	80	10	80
2418086102	0	0		2 or more morbidities		2	31	48.8889	45.7143	46	7	26.6667	8	60
2410142602	0	0	0	No morbidity	0		13	8.88889	10	21	4	6.66667	4	20
2418027502	0	0	0	No morbidity	0	2	35	57.7778	60	56	13	66.6667	8	60
2410306202	0	0	0	No morbidity	0		29	44.4444	40	42	3	0	10	80
2418317501	0	0		2 or more morbidities		2	22	28.8889	34.2857	38	9	40	7	50
2418325003	0	0		2 or more morbidities		3	21	26.6667	32.8571	37	10	46.6667	6	40
2418353101	0	0	0	2 or more morbidities		3	33	53.3333	55.7143	53	12	60	8	60
2410416802	0	0		2 or more morbidities							8	33.3333	7	50
2418063201	0	0	0	No morbidity	0	2	32	51.1111	55.7143	53	13	66.6667	8	60
2418258002	0	0		2 or more morbidities		3	14	11.1111	25.7143	32	12	60	6	40
2410330001	0	1	0	Any one morbidity	1	3	21	26.6667	35.7143	39	8	33.3333	10	80
2417329103	0	0	0	No morbidity	0	3	23	31.1111	47.1429	47	14	73.3333	10	80
2418162801	0	0		2 or more morbidities			9	0	20	28	15	80	4	20
2410061402	0	0		2 or more morbidities		3	33	53.3333	62.8571	58	15	80	10	80
2417065501	0	0	0	No morbidity	0	3	37	62.2222	68.5714	62	15	80	10	80
2417302601	0	0	0	2 or more morbidities	2		26	37.7778	37.1429	40	6	20	8	60
2418230601	0	0	0	2 or more morbidities		3	25	35.5556	41.4286	43	12	60	6	40
2418295902	0	0	0	No morbidity	0	2	24	33.3333	31.4286	36	8	33.3333	4	20
2417342902	0	0	0	No morbidity	0	3	16	15.5556	22.8571	30	6	20	8	60
2417018302	0	0	0	No morbidity	0	3	22	28.8889	35.7143	39	10	46.6667	7	50
2418082001	0	0	0	2 or more morbidities	3		14	11.1111	15.7143	25	3	0	8	60
2410391301	0	0	0	No morbidity	0	3	19	22.2222	38.5714	41	12	60	10	80
2410235601	0	0	0	Any one morbidity	1		16	15.5556	21.4286	29	7	26.6667	6	40
2410513802	0	0	0	No morbidity	0	3	23	31.1111	48.5714	48	15	80	10	80
2418150001	0	0	0	No morbidity	0	3	20	24.4444	25.7143	32	6	20	6	40
2418353802	0	0	0	No morbidity	0	3
2417091701	0	0	0	No morbidity	0		35	57.7778	60	56	13	66.6667	8	60
2410329104	0	0	0	2 or more morbidities		2	26	37.7778	40	42	7	26.6667	9	70
2417194301				2 or more morbidities
2418039702	0	0	0	No morbidity	0	3	22	28.8889	27.1429	33	3	0	8	60
2417326201	0	0	0	No morbidity	0	3	34	55.5556	52.8571	51	9	40	8	60
2412417801	0	0	0	No morbidity	0	2	26	37.7778	38.5714	41	5	13.3333	10	80
2410151501	0	0	0	No morbidity	0		18	20	28.5714	34	6	20	10	80
2418166803	1	0	0	2 or more morbidities			17	17.7778	32.8571	37	12	60	8	60
2410484806	0	0		2 or more morbidities		3	22	28.8889	38.5714	41	11	53.3333	8	60
2418355401	0	0	0	No morbidity	0	3	12	6.66667	32.8571	37	15	80	10	80
2418084601	0	0	0	Any one morbidity	1	3	45	80	67.1429	61	6	20	10	80
2418223201	0	0	0	2 or more morbidities		2	25	35.5556	42.8571	44	12	60	7	50
[truncated: 2,736 more rows]
